# Supplementary material for: Spy&Go purification of SpyTag-proteins using pseudo-SpyCatcher to access an oligomerization toolbox
Source: Nat Commun. 2019 Apr 15;10:1734. doi: 10.1038/s41467-019-09678-w (PMC6465384; doi:10.1038/s41467-019-09678-w)
Supplement: Supplementary file 3 — Source Data [file 41467_2019_9678_MOESM3_ESM.xlsx]

## Sheet: Figure 4a
Lane	Band%	(average)	(stdev)
1	100	98.8667	1.00167
2	98.5
3	98.1

## Sheet: Figure 4b
Lane	Band%	(average)	(stdev)
1	67.4	66.3667	1.23423
2	66.7
3	65

## Sheet: Figure 6b
Size (nm)	Size (nm)	oDi Amplitude (Intensity)	oTri Amplitude (Intensity)	oTet Amplitude (Intensity)	oPent Amplitude (Intensity)	oHex Amplitude (Intensity)	oHept Amplitude (Intensity)
7	10000000	0	0	0	0	0	0
6.955	9.01571e+06	0	0	0	0	0	0
6.91	8.12831e+06	0	0	0	0	0	0
6.865	7.32825e+06	0	0	0	0	0	0
6.82	6.60693e+06	0	0	0	0	0	0
6.775	5.95662e+06	0	0	0	0	0	0
6.73	5.37032e+06	0	0	0	0	0	0
6.685	4.84172e+06	0	0	0	0	0	0
6.64	4.36516e+06	0	0	0	0	0	0
6.595	3.9355e+06	0	0	0	0	0	0
6.55	3.54813e+06	0	0	0	0	0	0
6.505	3.1989e+06	0	0	0	0	0	0
6.46	2.88403e+06	0	1.11713e-05	0	0	0	0
6.415	2.60016e+06	0	8.28329e-05	0	0	0	0
6.37	2.34423e+06	0	0.000213019	0	0	0	0
6.325	2.11349e+06	0	0.000399573	0	0	0	0
6.28	1.90546e+06	0	0.000640134	0	0	0	0
6.235	1.71791e+06	0	0.000932117	0	0	0	0
6.19	1.54882e+06	0	0.0012727	0	0	0	0
6.145	1.39637e+06	0	0.00165881	0	0	0	0
6.1	1.25893e+06	0	0.00208708	0	0	0	0
6.055	1.13501e+06	0	0.0025539	0	0	0	0
6.01	1.02329e+06	0	0.00305531	0	0	0	0
5.965	922571	0	0.00358705	0	0	0	0
5.92	831764	0	0.00414454	0	0	0	0
5.875	749894	0	0.00472283	0	0	0	0
5.83	676083	0	0.00531667	0	0	0	0
5.785	609537	0	0.00592042	0	0	0	0
5.74	549541	0	0.0065281	0	0	0	0
5.695	495450	0	0.00713343	0	0	0	0
5.65	446684	0	0.00772978	0	0	0	0
5.605	402717	0	0.00831026	0	0	0	0
5.56	363078	0	0.00886773	0	0	0	0
5.515	327341	0	0.00939484	0	0	0	0
5.47	295121	0	0.00988415	0	0	0	0
5.425	266073	0	0.0103281	0	0	0	0
5.38	239883	0	0.0107194	0	0	0	0
5.335	216272	0	0.0110506	0	0	0	0
5.29	194984	3.01294e-05	0.0113148	0	0	0	0
5.245	175792	0.000125232	0.0115055	0	0	0	0
5.2	158489	0.00028422	0.0116166	0	0	0	0
5.155	142889	0.000505895	0.011643	0	0	0	0
5.11	128825	0.000788936	0.0115804	0	0	0	0
5.065	116145	0.00113188	0.0114257	0	0	0	0
5.02	104713	0.00153313	0.0111769	0	0	0	0
4.975	94406.1	0.00199092	0.0108337	0	0	0	0
4.93	85113.8	0.00250329	0.0103973	0	0	0	0
4.885	76736.1	0.0030681	0.00987049	0	0	0	0
4.84	69183.1	0.00368301	0.00925828	0	0	0	0
4.795	62373.5	0.00434543	0.00856758	0	0	0	0
4.75	56234.1	0.00505252	0.00780749	0	0	0	0
4.705	50699.1	0.00580116	0.00698945	0	0	0	0
4.66	45708.8	0.00658796	0.0061273	0	0	0	0
4.615	41209.8	0.00740916	0.00523743	0	0	0	0
4.57	37153.5	0.0082607	0.00433889	0	0	0	0
4.525	33496.5	0.00913812	0.00345346	0	0	0	0
4.48	30199.5	0.0100366	0.00260578	0	0	0	0
4.435	27227	0.0109507	0.00182341	0	0	0	0
4.39	24547.1	0.0118749	0.00113683	0	0	0	0
4.345	22130.9	0.0128028	0.000579451	0	0	0	0
4.3	19952.6	0.0137276	0.000187532	0	0	0	0
4.255	17988.7	0.0146422	0	0	0	0	0
4.21	16218.1	0.0155386	0	0	0	0	0
4.165	14621.8	0.0164086	0	0	0	0	0
4.12	13182.6	0.017243	0	0	0	0	0
4.075	11885	0.0180323	0	0	0	0	0
4.03	10715.2	0.0187666	0	0	0	0	0
3.985	9660.51	0.0194353	0	0	0	0	0
3.94	8709.64	0.0200272	0	0	0	0	0
3.895	7852.36	0.0205311	0	0	0	0	0
3.85	7079.46	0.0209353	0	0	0	0	0
3.805	6382.63	0.0212282	0	0	0	0	0
3.76	5754.4	0.0213978	0	0	0	0	0
3.715	5188	0.021433	0	0	0	0	0
3.67	4677.35	0.0213227	0	0	0	0	0
3.625	4216.97	0.0210568	0	0	0	0	0
3.58	3801.89	0.0206267	0.000288903	0	0	0	0
3.535	3427.68	0.0200251	0.00114182	0	0	0	0
3.49	3090.3	0.0192469	0.00249866	0	0	0	0
3.445	2786.12	0.0182901	0.00428249	0	0	0	0
3.4	2511.89	0.0171559	0.00639981	0	0	0	0
3.355	2264.64	0.01585	0.00874164	0	0	0	0
3.31	2041.74	0.0143835	0.0111854	0	0	0	0
3.265	1840.77	0.0127738	0.0135979	0	0	0	0
3.22	1659.59	0.0110461	0.0158392	0	0	0	0
3.175	1496.24	0.00923511	0.0177674	0	0	0	0
3.13	1348.96	0.00738622	0.0192453	0	0	0	0
3.085	1216.19	0.00555801	0.0201472	0	0	0	0
3.04	1096.48	0.00382428	0.0203684	0	0	0	0
2.995	988.553	0.00227669	0.0198343	0	0	0	0
2.95	891.251	0.0010277	0.0185124	0	0	0	0
2.905	803.526	0.000213948	0.016425	0	0	0	0
2.86	724.436	0	0.013664	0	0	0	0
2.815	653.131	0	0.0104064	0	0	0	0
2.77	588.844	0	0.00693287	0	0	0	0
2.725	530.884	0	0.00364704	0	0	0	0
2.68	478.63	0	0.00109724	0	0	0	0
2.635	431.519	0	0	0	0	0	0
2.59	389.045	0	0	0	0	0	0
2.545	350.752	0	0	0	0	0	0
2.5	316.228	0	0	0	0	0	0
2.455	285.102	0	0	0	0	0	0
2.41	257.04	0	0	0	0	0	0
2.365	231.739	0	0	0	0	0	0
2.32	208.93	0	0	0	0	0	0
2.275	188.365	0	0	0	0	0	0
2.23	169.824	0	0	0	0	0	0
2.185	153.109	0	0	0	0	0	0
2.14	138.038	0	0	0	0	0	0
2.095	124.451	0	0	0	0	0	0
2.05	112.202	0	0	0	0	0	0
2.005	101.158	0	0	0	0	0	0
1.96	91.2011	0	0	0	0	0	0
1.915	82.2243	0	0	0	0	0	0
1.87	74.131	0	0	0	0	0	0
1.825	66.8344	0	0	0	0	0	0
1.78	60.256	0	0	0	0	0	0
1.735	54.325	0	0	0	0	0	0
1.69	48.9779	0	0	0	0	0	0
1.645	44.157	0	0	0	0	0	0
1.6	39.8107	0	0	0	0	0	0
1.555	35.8922	0	0	0	0	0	0
1.51	32.3594	0	0	0	0	0	0
1.465	29.1743	0	0	0	0	0	0
1.42	26.3027	0	0	0	0	0	0
1.375	23.7137	0	0	0	0	0	0
1.33	21.3796	0	0	0	0	0	0
1.285	19.2752	0	0	0	0	0	0
1.24	17.378	0	0	0	0	0	0
1.195	15.6675	0	0	0	0	0	0
1.15	14.1254	0	0	0	0	0	0
1.105	12.735	0	0	0	0	0	0.0838702
1.06	11.4815	0	0	0.00410458	0.0612193	0	0.257442
1.015	10.3514	0	0	0.0992367	0.213004	0.0810205	0.473745
0.97	9.33254	0.0526187	0.0606634	0.255339	0.412942	0.26051	0.68967
0.925	8.41395	0.150502	0.193704	0.443152	0.62223	0.485967	0.867696
0.88	7.58578	0.282347	0.372596	0.634961	0.806959	0.70939	0.977868
0.835	6.83912	0.435144	0.569222	0.805473	0.939508	0.889323	1
0.79	6.16595	0.594537	0.755188	0.93287	1	0.993205	0.926066
0.745	5.55904	0.745352	0.903541	1	0.977785	1	0.762718
0.7	5.01187	0.872367	0.990903	0.995738	0.872878	0.903041	0.533821
0.655	4.51856	0.961294	1	0.916474	0.697275	0.713001	0.282902
0.61	4.0738	1	0.922589	0.767722	0.476061	0.460848	0.0753194
0.565	3.67282	0.979958	0.762682	0.565781	0.248217	0.200587	0
0.52	3.31131	0.897867	0.539988	0.339408	0.0670275	0.0115603	0
0.475	2.98538	0.757389	0.293411	0.131403	0	0	0
0.43	2.69153	0.570903	0.084412	0	0	0	0
0.385	2.42661	0.361144	0	0	0	0	0
0.34	2.18776	0.162559	0	0	0	0	0
0.295	1.97242	0.0222061	0	0	0	0	0
0.25	1.77828	0	0	0	0	0	0
0.205	1.60325	0	0	0	0	0	0
0.16	1.44544	0	0	0	0	0	0
0.115	1.30317	0	0	0	0	0	0
0.07	1.1749	0	0	0	0	0	0
0.025	1.05925	0	0	0	0	0	0
-0.02	0.954993	0	0	0	0	0	0
-0.065	0.860994	0	0	0	0	0	0
-0.11	0.776247	0	0	0	0	0	0
-0.155	0.699842	0	0	0	0	0	0
-0.2	0.630957	0	0	0	0	0	0
-0.245	0.568853	0	0	0	0	0	0
-0.29	0.512861	0	0	0	0	0	0
-0.335	0.462381	0	0	0	0	0	0
-0.38	0.416869	0	0	0	0	0	0
-0.425	0.375837	0	0	0	0	0.034127	0
-0.47	0.338844	0	0	0	0	0.0167519	0
-0.515	0.305492	0.00987276	0	0	0.0131718	0	0
-0.56	0.275423	0.0740823	0.0194092	0.016129	0.0462283	0	0.002764
-0.605	0.248313	0.112932	0.0690151	0.0545261	0.0318341	0	0.0341728
-0.65	0.223872	0.0904861	0.0310531	0.0343603	0	0	0.0188908
-0.695	0.201837	0.0255705	0	0	0	0	0
-0.74	0.18197	0	0	0	0	0	0
-0.785	0.164059	0	0	0	0	0	0
-0.83	0.147911	0	0	0	0	0	0
-0.875	0.133352	0	0	0	0	0	0
-0.92	0.120226	0	0	0	0	0	0
-0.965	0.108393	0	0	0	0	0	0
-1.01	0.0977237	0	0	0	0	0	0
-1.055	0.0881049	0	0	0	0	0	0
-1.1	0.0794328	0	0	0	0	0	0
-1.145	0.0716143	0	0	0	0	0	0
-1.19	0.0645654	0	0	0	0	0	0
-1.235	0.0582103	0	0	0	0	0	0
-1.28	0.0524807	0	0	0	0	0	0
-1.325	0.0473151	0	0	0	0	0	0
-1.37	0.042658	0	0	0	0	0	0
-1.415	0.0384592	0	0	0	0	0	0
-1.46	0.0346737	0	0	0	0	0	0
-1.505	0.0312608	0	0	0	0	0	0
-1.55	0.0281838	0	0	0	0	0	0
-1.595	0.0254097	0	0	0	0	0	0
-1.64	0.0229087	0	0	0	0	0	0
-1.685	0.0206538	0	0	0	0	0	0
-1.73	0.0186209	0	0	0	0	0	0
-1.775	0.016788	0	0	0	0	0	0
-1.82	0.0151356	0	0	0	0	0	0
-1.865	0.0136458	0	0	0	0	0	0
-1.91	0.0123027	0	0	0	0	0	0
-1.955	0.0110917	0	0	0	0	0	0

## Sheet: Figure 6c
oDi					oTri					oTet					oPent					oHex					oHept
time (min)	UV	time (min)	Molar Mass: Peak Number 1		time (min)	UV	time (min)	Molar Mass: Peak Number 1		time (min)	UV	time (min)	Molar Mass: Peak Number 1		time (min)	UV	time (min)	Molar Mass: Peak Number 1		time (min)	UV	time (min)	Molar Mass: Peak Number 1		time (min)	UV	time (min)	Molar Mass: Peak Number 1
0	-2.26513e-05	28.8039	34463.7		0	1.42138e-05	27.5582	53884.7		0	0.00010368	26.2956	74968.2		0	4.79959e-05	25.2855	93195.5		0	3.67049e-05	25.6054	108243		0	3.28043e-05	23.7872	143301
0.0168346	-2.57728e-05	28.8208	34550.2		0.0168346	1.4303e-05	27.575	54021.1		0.0168346	0.000114393	26.3124	75135.8		0.0168346	5.22094e-05	25.3023	94610.1		0.0168346	4.00507e-05	25.6222	109437		0.0168346	3.52645e-05	23.8041	143518
0.0336691	-2.8009e-05	28.8376	34643.4		0.0336691	1.15939e-05	27.5918	54163.1		0.0336691	0.000122939	26.3292	75294.5		0.0336691	5.4975e-05	25.3192	94819.1		0.0336691	4.17647e-05	25.639	109641		0.0336691	3.8214e-05	23.8209	143737
0.0505037	-2.98704e-05	28.8544	34742.1		0.0505037	1.15953e-05	27.6087	54301.3		0.0505037	0.000130092	26.3461	75456.9		0.0505037	5.67991e-05	25.336	94995.9		0.0505037	4.22767e-05	25.6559	109842		0.0505037	4.12036e-05	23.8377	143954
0.0673382	-3.33292e-05	28.8713	34838.3		0.0673382	1.15026e-05	27.6255	54446.2		0.0673382	0.000136433	26.3629	75621.9		0.0673382	5.77744e-05	25.3528	95172.2		0.0673382	4.55994e-05	25.6727	110047		0.0673382	4.29696e-05	23.8546	144177
0.0841728	-3.8055e-05	28.8881	34943.9		0.0841728	1.12227e-05	27.6423	54581		0.0841728	0.000141347	26.3798	75785.9		0.0841728	5.72807e-05	25.3697	95358.4		0.0841728	5.05295e-05	25.6895	110229		0.0841728	4.37625e-05	23.8714	144415
0.101007	-4.12086e-05	28.9049	35058.4		0.101007	1.06415e-05	27.6592	54720.5		0.101007	0.000144973	26.3966	75949.1		0.101007	5.63377e-05	25.3865	95545.2		0.101007	5.37709e-05	25.7064	110433		0.101007	4.56335e-05	23.8882	144641
0.117842	-4.27424e-05	28.9218	35152.7		0.117842	1.0982e-05	27.676	54859		0.117842	0.000147026	26.4134	76111.2		0.117842	5.41886e-05	25.4033	95723.6		0.117842	5.53626e-05	25.7232	110632		0.117842	4.91179e-05	23.9051	144887
0.134676	-4.29339e-05	28.9386	35256.2		0.134676	1.20516e-05	27.6928	54997.8		0.134676	0.000149107	26.4303	76275.4		0.134676	5.10619e-05	25.4202	95912.7		0.134676	5.42133e-05	25.74	110835		0.134676	5.28207e-05	23.9219	145117
0.151511	-4.28229e-05	28.9554	35355.7		0.151511	1.38146e-05	27.7097	55136.5		0.151511	0.000150992	26.4471	76431.1		0.151511	4.86172e-05	25.437	96086.1		0.151511	5.24202e-05	25.7569	111043		0.151511	5.54825e-05	23.9387	145357
0.168346	-4.27563e-05	28.9723	35448.2		0.168346	1.48618e-05	27.7265	55270.5		0.168346	0.000152762	26.4639	76594.4		0.168346	4.92399e-05	25.4539	96274.1		0.168346	5.10642e-05	25.7737	111234		0.168346	5.71279e-05	23.9556	145610
0.18518	-4.41966e-05	28.9891	35537		0.18518	1.51947e-05	27.7434	55412.5		0.18518	0.000155374	26.4808	76764		0.18518	5.02543e-05	25.4707	96453.1		0.18518	5.24998e-05	25.7905	111446		0.18518	5.69063e-05	23.9724	145848
0.202015	-4.70196e-05	29.0059	35632.4		0.202015	1.41757e-05	27.7602	55547		0.202015	0.000158068	26.4976	76924		0.202015	5.16715e-05	25.4875	96639		0.202015	5.35439e-05	25.8074	111668		0.202015	5.88862e-05	23.9892	146104
0.218849	-5.1357e-05	29.0228	35723.3		0.218849	1.34663e-05	27.777	55684.8		0.218849	0.000160748	26.5144	77080.7		0.218849	5.55123e-05	25.5044	96832		0.218849	5.41222e-05	25.8242	111907		0.218849	6.01395e-05	24.0061	146346
0.235684	-5.30923e-05	29.0396	35814.6		0.235684	1.50769e-05	27.7939	55819.2		0.235684	0.000162467	26.5313	77229.2		0.235684	5.80975e-05	25.5212	97015		0.235684	5.40392e-05	25.841	112106		0.235684	6.06281e-05	24.0229	146593
0.252518	-5.32599e-05	29.0564	35907.5		0.252518	1.60455e-05	27.8107	55949.6		0.252518	0.000163289	26.5481	77384		0.252518	5.94275e-05	25.538	97202.8		0.252518	5.59451e-05	25.8579	112274		0.252518	5.98174e-05	24.0397	146831
0.269353	-5.27985e-05	29.0733	35999.2		0.269353	1.63337e-05	27.8275	56078.1		0.269353	0.000162828	26.5649	77541.3		0.269353	5.8833e-05	25.5549	97384.6		0.269353	5.79585e-05	25.8747	112445		0.269353	5.83367e-05	24.0566	147068
0.286187	-5.21547e-05	29.0901	36085.6		0.286187	1.55458e-05	27.8444	56204.9		0.286187	0.000162304	26.5818	77696.2		0.286187	5.70738e-05	25.5717	97568.1		0.286187	5.92035e-05	25.8916	112626		0.286187	5.6007e-05	24.0734	147321
0.303022	-5.13289e-05	29.107	36166.7		0.303022	1.43788e-05	27.8612	56333.5		0.303022	0.000161845	26.5986	77855.4		0.303022	5.45187e-05	25.5885	97752.9		0.303022	5.97141e-05	25.9084	112815		0.303022	5.32192e-05	24.0903	147565
0.319857	-4.97692e-05	29.1238	36249		0.319857	1.46484e-05	27.878	56460.3		0.319857	0.000161839	26.6154	78007.7		0.319857	5.41001e-05	25.6054	97931.3		0.319857	5.89477e-05	25.9252	113004		0.319857	5.3373e-05	24.1071	147810
0.336691	-4.76239e-05	29.1406	36335.3		0.336691	1.51851e-05	27.8949	56581.4		0.336691	0.000162004	26.6323	78161.2		0.336691	5.48625e-05	25.6222	98115.4		0.336691	5.82316e-05	25.9421	113189		0.336691	5.46776e-05	24.1239	148046
0.353526	-4.57578e-05	29.1575	36421.4		0.353526	1.32932e-05	27.9117	56700.5		0.353526	0.000161832	26.6491	78308.8		0.353526	5.56797e-05	25.639	98292.6		0.353526	5.7485e-05	25.9589	113371		0.353526	5.54271e-05	24.1408	148292
0.37036	-4.5014e-05	29.1743	36503		0.37036	9.36207e-06	27.9285	56819.5		0.37036	0.000161323	26.6659	78455.3		0.37036	5.66038e-05	25.6559	98477.8		0.37036	5.50628e-05	25.9757	113554		0.37036	5.56463e-05	24.1576	148531
0.387195	-4.53191e-05	29.1911	36581.7		0.387195	5.77434e-06	27.9454	56936.4		0.387195	0.000160084	26.6828	78599.5		0.387195	5.89898e-05	25.6727	98655.8		0.387195	5.31067e-05	25.9926	113743		0.387195	5.53275e-05	24.1744	148764
0.404029	-4.7393e-05	29.208	36659.8		0.404029	1.99173e-06	27.9622	57070.3		0.404029	0.000158836	26.6996	78742.8		0.404029	6.16425e-05	25.6895	98825.4		0.404029	5.13945e-05	26.0094	113921		0.404029	5.35581e-05	24.1913	149002
0.420864	-5.07801e-05	29.2248	36737.9		0.420864	-1.88277e-06	27.979	57190.7		0.420864	0.00015774	26.7164	78907		0.420864	6.40371e-05	25.7064	98985.5		0.420864	4.91364e-05	26.0262	114100		0.420864	5.0984e-05	24.2081	149221
0.437699	-4.92119e-05	29.2416	36816.3		0.437699	-4.19431e-06	27.9959	57280.7		0.437699	0.000156815	26.7333	79051.5		0.437699	6.50549e-05	25.7232	99142.6		0.437699	4.6544e-05	26.0431	114277		0.437699	5.13747e-05	24.2249	149448
0.454533	-4.75868e-05	29.2585	36912.1		0.454533	-2.69391e-06	28.0127	57394.2		0.454533	0.000156542	26.7501	79192.6		0.454533	6.49188e-05	25.74	99303.2		0.454533	4.60553e-05	26.0599	114448		0.454533	5.35635e-05	24.2418	149679
0.471368	-4.55477e-05	29.2753	36990.4		0.471368	-8.14326e-07	28.0295	57504.5		0.471368	0.000156271	26.7669	79296.3		0.471368	6.48733e-05	25.7569	99465.2		0.471368	4.59968e-05	26.0767	114611		0.471368	5.6311e-05	24.2586	149902
0.488202	-4.45897e-05	29.2921	37052.7		0.488202	1.22211e-06	28.0464	57612.7		0.488202	0.00015597	26.7838	79429.4		0.488202	6.53409e-05	25.7737	99627.2		0.488202	4.62137e-05	26.0936	114770		0.488202	5.80021e-05	24.2754	150141
0.505037	-4.4676e-05	29.309	37129		0.505037	2.41702e-06	28.0632	57731.5		0.505037	0.000155381	26.8006	79559		0.505037	6.55734e-05	25.7905	99806.3		0.505037	4.60167e-05	26.1104	114934		0.505037	5.87717e-05	24.2923	150396
0.521871	-4.65408e-05	29.3258	37207.4		0.521871	2.77658e-06	28.08	57839.6		0.521871	0.000153105	26.8175	79685.3		0.521871	6.55144e-05	25.8074	99958.7		0.521871	4.53977e-05	26.1272	115094		0.521871	5.93412e-05	24.3091	150579
0.538706	-4.81493e-05	29.3426	37279.5		0.538706	1.32575e-06	28.0969	57937.3		0.538706	0.000151155	26.8343	79811.1		0.538706	6.42716e-05	25.8242	100092		0.538706	4.39792e-05	26.1441	115277		0.538706	5.97256e-05	24.3259	150757
0.55554	-5.01164e-05	29.3595	37347.7		0.55554	1.55774e-07	28.1137	58034.2		0.55554	0.000149958	26.8511	79930.9		0.55554	6.31533e-05	25.841	100208		0.55554	4.53753e-05	26.1609	115446		0.55554	5.94735e-05	24.3428	150959
0.572375	-5.23669e-05	29.3763	37414.9		0.572375	-6.6249e-07	28.1305	58130.6		0.572375	0.00014918	26.868	80048.3		0.572375	6.21657e-05	25.8579	100345		0.572375	4.74455e-05	26.1777	115599		0.572375	5.94694e-05	24.3596	151155
0.58921	-5.41424e-05	29.3931	37480.5		0.58921	1.0446e-07	28.1474	58224.9		0.58921	0.000148565	26.8848	80163.5		0.58921	6.09708e-05	25.8747	100481		0.58921	4.95212e-05	26.1946	115705		0.58921	5.92909e-05	24.3764	151350
0.606044	-5.56279e-05	29.41	37546.4		0.606044	1.4544e-06	28.1642	58317		0.606044	0.000147994	26.9016	80281.4		0.606044	5.90012e-05	25.8916	100610		0.606044	5.07287e-05	26.2114	115840		0.606044	5.88517e-05	24.3933	151543
0.622879	-5.69154e-05	29.4268	37616.6		0.622879	2.74546e-06	28.1811	58422.4		0.622879	0.000147502	26.9185	80394.2		0.622879	5.78898e-05	25.9084	100745		0.622879	5.12078e-05	26.2282	115978		0.622879	5.68152e-05	24.4101	151737
0.639713	-5.80032e-05	29.4436	37682.6		0.639713	3.97011e-06	28.1979	58512.3		0.639713	0.000147881	26.9353	80509		0.639713	5.70148e-05	25.9252	100887		0.639713	5.17147e-05	26.2451	116116		0.639713	5.52972e-05	24.4269	151926
0.656548	-5.8467e-05	29.4605	37743.6		0.656548	5.17679e-06	28.2147	58594.3		0.656548	0.000150812	26.9521	80626.9		0.656548	5.65613e-05	25.9421	101007		0.656548	5.11661e-05	26.2619	116250		0.656548	5.69292e-05	24.4438	152110
0.673382	-5.8895e-05	29.4773	37806.6		0.673382	6.28416e-06	28.2316	58674.2		0.673382	0.000153036	26.969	80744.9		0.673382	5.72617e-05	25.9589	101135		0.673382	4.98609e-05	26.2787	116378		0.673382	5.87639e-05	24.4606	152294
0.690217	-5.93441e-05	29.4941	37870.4		0.690217	7.29617e-06	28.2484	58759.6		0.690217	0.000154512	26.9858	80858.1		0.690217	5.89702e-05	25.9757	101247		0.690217	5.07114e-05	26.2956	116507		0.690217	6.06605e-05	24.4774	152477
0.707051	-6.02267e-05	29.511	37931.3		0.707051	8.11617e-06	28.2652	58837.9		0.707051	0.000154872	27.0026	80971.4		0.707051	6.13265e-05	25.9926	101360		0.707051	5.18658e-05	26.3124	116632		0.707051	6.22959e-05	24.4943	152666
0.723886	-5.99998e-05	29.5278	37991.2		0.723886	8.76316e-06	28.2821	58919.7		0.723886	0.000155428	27.0195	81082.1		0.723886	6.3218e-05	26.0094	101472		0.723886	5.28445e-05	26.3292	116757		0.723886	6.36729e-05	24.5111	152848
0.740721	-5.98014e-05	29.5446	38059.8		0.740721	9.13056e-06	28.2989	58996.9		0.740721	0.00015602	27.0363	81187.5		0.740721	6.46612e-05	26.0262	101583		0.740721	5.35979e-05	26.3461	116879		0.740721	6.44655e-05	24.528	153024
0.757555	-5.96779e-05	29.5615	38122.1		0.757555	8.26537e-06	28.3157	59077		0.757555	0.00015654	27.0531	81293.5		0.757555	6.5447e-05	26.0431	101692		0.757555	5.32137e-05	26.3629	116998		0.757555	6.46526e-05	24.5448	153190
0.77439	-5.98288e-05	29.5783	38180.2		0.77439	6.30554e-06	28.3326	59160.7		0.77439	0.000156298	27.07	81395.3		0.77439	6.46927e-05	26.0599	101802		0.77439	5.18724e-05	26.3798	117112		0.77439	6.42849e-05	24.5616	153367
0.791224	-6.01346e-05	29.5952	38233.9		0.791224	3.61197e-06	28.3494	59237.8		0.791224	0.000155353	27.0868	81499.5		0.791224	6.2659e-05	26.0767	101925		0.791224	5.05149e-05	26.3966	117224		0.791224	6.30533e-05	24.5785	153541
0.808059	-6.05052e-05	29.612	38281.7		0.808059	3.87839e-06	28.3662	59320.9		0.808059	0.000153626	27.1036	81601.2		0.808059	6.07952e-05	26.0936	102026		0.808059	4.91261e-05	26.4134	117335		0.808059	6.27585e-05	24.5953	153704
0.824893	-5.99508e-05	29.6288	38334.3		0.824893	5.32308e-06	28.3831	59413.5		0.824893	0.000151892	27.1205	81697.4		0.824893	5.91807e-05	26.1104	102114		0.824893	4.70699e-05	26.4303	117440		0.824893	6.33696e-05	24.6121	153869
0.841728	-5.92985e-05	29.6457	38401.8		0.841728	7.0279e-06	28.3999	59501		0.841728	0.000152553	27.1373	81793.6		0.841728	5.8645e-05	26.1272	102214		0.841728	4.63953e-05	26.4471	117544		0.841728	6.34441e-05	24.629	154023
0.858562	-5.98182e-05	29.6625	38474		0.858562	8.51962e-06	28.4167	59577.6		0.858562	0.000154111	27.1541	81886.8		0.858562	5.83869e-05	26.1441	102300		0.858562	4.5191e-05	26.4639	117639		0.858562	6.29691e-05	24.6458	154188
0.875397	-6.12329e-05	29.6793	38529.4		0.875397	8.66809e-06	28.4336	59646.7		0.875397	0.000155754	27.171	81987.4		0.875397	5.80876e-05	26.1609	102393		0.875397	4.34428e-05	26.4808	117753		0.875397	6.14377e-05	24.6626	154344
0.892232	-6.10975e-05	29.6962	38574.7		0.892232	7.7493e-06	28.4504	59716		0.892232	0.000155867	27.1878	82077.9		0.892232	5.77435e-05	26.1777	102478		0.892232	4.09658e-05	26.4976	117876		0.892232	6.00563e-05	24.6795	154504
0.909066	-6.09345e-05	29.713	38627.9		0.909066	7.77977e-06	28.4672	59792.1		0.909066	0.000154635	27.2046	82173.8		0.909066	5.724e-05	26.1946	102581		0.909066	4.00072e-05	26.5144	117977		0.909066	5.87583e-05	24.6963	154661
0.925901	-6.08778e-05	29.7298	38670.6		0.925901	7.74594e-06	28.4841	59880.2		0.925901	0.000152691	27.2215	82266.5		0.925901	5.49781e-05	26.2114	102677		0.925901	3.98248e-05	26.5313	118082		0.925901	5.6439e-05	24.7131	154811
0.942735	-6.20518e-05	29.7467	38718.3		0.942735	7.57936e-06	28.5009	59946.6		0.942735	0.000150926	27.2383	82353.1		0.942735	5.35117e-05	26.2282	102760		0.942735	4.0394e-05	26.5481	118171		0.942735	5.61419e-05	24.73	154969
0.95957	-6.24544e-05	29.7635	38768		0.95957	6.68271e-06	28.5177	60012		0.95957	0.0001492	27.2551	82450.6		0.95957	5.24188e-05	26.2451	102848		0.95957	4.31296e-05	26.5649	118265		0.95957	5.5882e-05	24.7468	155106
0.976404	-6.26716e-05	29.7803	38822.4		0.976404	6.10912e-06	28.5346	60080.4		0.976404	0.000147473	27.272	82536		0.976404	5.10395e-05	26.2619	102926		0.976404	4.58197e-05	26.5818	118356		0.976404	5.55817e-05	24.7636	155269
0.993239	-6.2641e-05	29.7972	38871.5		0.993239	5.39942e-06	28.5514	60152.9		0.993239	0.00014538	27.2888	82632.5		0.993239	4.93888e-05	26.2787	103011		0.993239	4.81513e-05	26.5986	118446		0.993239	5.50876e-05	24.7805	155422
1.01007	-6.08612e-05	29.814	38921.1		1.01007	4.57406e-06	28.5682	60231.9		1.01007	0.000144612	27.3057	82728.2		1.01007	4.76039e-05	26.2956	103086		1.01007	5.00443e-05	26.6154	118555		1.01007	5.40413e-05	24.7973	155568
1.02691	-5.95223e-05	29.8308	38978.5		1.02691	3.91334e-06				1.02691	0.00014414	27.3225	82854		1.02691	4.81728e-05	26.3124	103174		1.02691	5.15585e-05	26.6323	118639		1.02691	5.46853e-05	24.8141	155736
1.04374	-5.86647e-05	29.8477	39029		1.04374	3.39481e-06				1.04374	0.000143911	27.3393	82558.7		1.04374	4.88711e-05	26.3292	103257		1.04374	5.27804e-05	26.6491	118724		1.04374	5.5427e-05	24.831	155907
1.06058	-5.85301e-05	29.8645	39084.3		1.06058	2.97431e-06				1.06058	0.000144232				1.06058	4.92183e-05	26.3461	103330		1.06058	5.37298e-05	26.6659	118794		1.06058	5.55227e-05	24.8478	156075
1.07741	-5.6094e-05	29.8813	39136.3		1.07741	2.26549e-06				1.07741	0.000144769				1.07741	4.90786e-05	26.3629	103406		1.07741	5.39797e-05	26.6828	118870		1.07741	5.49834e-05	24.8646	156222
1.09425	-5.38592e-05	29.8982	38952.5		1.09425	1.26222e-06				1.09425	0.000145458				1.09425	4.61463e-05	26.3798	103470		1.09425	5.23632e-05	26.6996	118943		1.09425	5.30951e-05	24.8815	156360
1.11108	-5.21442e-05				1.11108	-4.56781e-07				1.11108	0.000145898				1.11108	4.4757e-05	26.3966	103543		1.11108	5.17774e-05	26.7164	119008		1.11108	5.15038e-05	24.8983	156488
1.12792	-5.09449e-05				1.12792	-2.13471e-06				1.12792	0.000146092				1.12792	4.50288e-05	26.4134	103614		1.12792	5.15003e-05	26.7333	119092		1.12792	5.11077e-05
1.14475	-5.10367e-05				1.14475	-3.77101e-06				1.14475	0.00014583				1.14475	4.54982e-05	26.4303	103684		1.14475	5.25892e-05	26.7501	119161		1.14475	5.213e-05
1.16158	-5.09799e-05				1.16158	-5.62348e-06				1.16158	0.000146127				1.16158	4.61449e-05	26.4471	103751		1.16158	5.40701e-05	26.7669	119242		1.16158	5.38765e-05
1.17842	-5.16368e-05				1.17842	-7.28034e-06				1.17842	0.000146634				1.17842	4.77176e-05	26.4639	103848		1.17842	5.54589e-05	26.7838	119305		1.17842	5.57703e-05
1.19525	-5.2869e-05				1.19525	-7.61232e-06				1.19525	0.000147387				1.19525	4.97422e-05	26.4808	103938		1.19525	5.62158e-05	26.8006	119372		1.19525	5.72848e-05
1.21209	-5.35531e-05				1.21209	-5.05474e-06				1.21209	0.000149458				1.21209	5.14953e-05				1.21209	5.63765e-05	26.8175	119468		1.21209	5.81636e-05
1.22892	-5.40105e-05				1.22892	-2.77982e-06				1.22892	0.000151113				1.22892	5.17518e-05				1.22892	5.53472e-05	26.8343	119549		1.22892	5.42464e-05
1.24576	-5.4353e-05				1.24576	-1.2812e-06				1.24576	0.000152341				1.24576	5.07818e-05				1.24576	5.13042e-05	26.8511	119660		1.24576	5.06132e-05
1.26259	-5.47292e-05				1.26259	-5.08405e-07				1.26259	0.000152979				1.26259	5.03253e-05				1.26259	4.7692e-05	26.868	119733		1.26259	4.97951e-05
1.27943	-5.50644e-05				1.27943	-9.63847e-07				1.27943	0.000153128				1.27943	5.00871e-05				1.27943	4.77698e-05	26.8848	119785		1.27943	5.00762e-05
1.29626	-5.42628e-05				1.29626	-1.22959e-06				1.29626	0.000152522				1.29626	5.00645e-05				1.29626	4.91517e-05				1.29626	4.93494e-05
1.3131	-5.31901e-05				1.3131	-1.46134e-06				1.3131	0.000151725				1.3131	5.08355e-05				1.3131	5.09355e-05				1.3131	4.79496e-05
1.32993	-5.22926e-05				1.32993	-1.88811e-06				1.32993	0.000150732				1.32993	5.26064e-05				1.32993	5.26643e-05				1.32993	4.97829e-05
1.34676	-5.1564e-05				1.34676	-2.50426e-06				1.34676	0.000148893				1.34676	5.37481e-05				1.34676	5.3336e-05				1.34676	5.15434e-05
1.3636	-5.10647e-05				1.3636	-3.43553e-06				1.3636	0.000147871				1.3636	5.42029e-05				1.3636	5.30111e-05				1.3636	5.28117e-05
1.38043	-5.08375e-05				1.38043	-3.63341e-06				1.38043	0.000147209				1.38043	5.27263e-05				1.38043	5.09336e-05				1.38043	5.36032e-05
1.39727	-5.19051e-05				1.39727	-3.58378e-06				1.39727	0.000146916				1.39727	5.13242e-05				1.39727	4.68759e-05				1.39727	5.34535e-05
1.4141	-5.31178e-05				1.4141	-4.54741e-06				1.4141	0.000147983				1.4141	5.00157e-05				1.4141	4.72758e-05				1.4141	5.43483e-05
1.43094	-5.42748e-05				1.43094	-6.50296e-06				1.43094	0.000148372				1.43094	4.85375e-05				1.43094	4.96106e-05				1.43094	5.52432e-05
1.44777	-5.53259e-05				1.44777	-1.02679e-05				1.44777	0.000148068				1.44777	5.08514e-05				1.44777	5.25825e-05				1.44777	5.61864e-05
1.46461	-5.55024e-05				1.46461	-1.15541e-05				1.46461	0.000146523				1.46461	5.54127e-05				1.46461	5.53167e-05				1.46461	5.84497e-05
1.48144	-5.55483e-05				1.48144	-1.22829e-05				1.48144	0.00014431				1.48144	5.94624e-05				1.48144	5.7462e-05				1.48144	6.18813e-05
1.49828	-5.49338e-05				1.49828	-1.25472e-05				1.49828	0.000142634				1.49828	6.26911e-05				1.49828	5.91626e-05				1.49828	6.46564e-05
1.51511	-5.4379e-05				1.51511	-1.17277e-05				1.51511	0.000141333				1.51511	6.50898e-05				1.51511	6.15517e-05				1.51511	6.67772e-05
1.53194	-5.41254e-05				1.53194	-1.05208e-05				1.53194	0.000140342				1.53194	6.5065e-05				1.53194	6.35212e-05				1.53194	6.7788e-05
1.54878	-5.41529e-05				1.54878	-9.03011e-06				1.54878	0.000139474				1.54878	6.38756e-05				1.54878	6.50644e-05				1.54878	6.68506e-05
1.56561	-5.48276e-05				1.56561	-7.7386e-06				1.56561	0.000138662				1.56561	6.18795e-05				1.56561	6.58083e-05				1.56561	6.57358e-05
1.58245	-5.84718e-05				1.58245	-6.6514e-06				1.58245	0.00013732				1.58245	5.90122e-05				1.58245	6.58693e-05				1.58245	6.51931e-05
1.59928	-5.92956e-05				1.59928	-5.9569e-06				1.59928	0.000137056				1.59928	5.39211e-05				1.59928	6.56472e-05				1.59928	6.48547e-05
1.61612	-5.76035e-05				1.61612	-4.74962e-06				1.61612	0.000137213				1.61612	5.0856e-05				1.61612	6.55468e-05				1.61612	6.40969e-05
1.63295	-5.53305e-05				1.63295	-2.98422e-06				1.63295	0.000137275				1.63295	4.91907e-05				1.63295	6.53558e-05				1.63295	6.3186e-05
1.64979	-5.33976e-05				1.64979	2.3631e-06				1.64979	0.000137213				1.64979	4.81538e-05				1.64979	6.51925e-05				1.64979	6.54681e-05
1.66662	-5.17878e-05				1.66662	6.64388e-06				1.66662	0.000136682				1.66662	4.64415e-05				1.66662	6.66995e-05				1.66662	6.75854e-05
1.68346	-5.06143e-05				1.68346	9.82189e-06				1.68346	0.000136882				1.68346	4.42468e-05				1.68346	6.80961e-05				1.68346	6.91116e-05
1.70029	-5.14611e-05				1.70029	1.14759e-05				1.70029	0.00013754				1.70029	4.37678e-05				1.70029	6.89451e-05				1.70029	7.00594e-05
1.71712	-5.42243e-05				1.71712	1.18764e-05				1.71712	0.000138564				1.71712	4.43593e-05				1.71712	6.92853e-05				1.71712	6.96173e-05
1.73396	-5.35135e-05				1.73396	1.11547e-05				1.73396	0.000139664				1.73396	4.5031e-05				1.73396	6.88183e-05				1.73396	6.83341e-05
1.75079	-5.28558e-05				1.75079	8.75113e-06				1.75079	0.000141648				1.75079	4.57514e-05				1.75079	6.80378e-05				1.75079	6.59951e-05
1.76763	-5.23627e-05				1.76763	5.58675e-06				1.76763	0.000143497				1.76763	4.66536e-05				1.76763	6.70364e-05				1.76763	6.12926e-05
1.78446	-5.18883e-05				1.78446	1.87501e-06				1.78446	0.000144985				1.78446	4.76981e-05				1.78446	6.63612e-05				1.78446	5.88426e-05
1.8013	-4.84005e-05				1.8013	-9.1628e-07				1.8013	0.000146023				1.8013	4.78864e-05				1.8013	6.55891e-05				1.8013	5.86196e-05
1.81813	-4.56954e-05				1.81813	-6.94848e-07				1.81813	0.00014475				1.81813	4.73391e-05				1.81813	6.47777e-05				1.81813	5.95658e-05
1.83497	-4.38324e-05				1.83497	-7.52081e-07				1.83497	0.000143182				1.83497	4.66703e-05				1.83497	6.48615e-05				1.83497	6.06571e-05
1.8518	-4.33801e-05				1.8518	-1.24649e-06				1.8518	0.000142163				1.8518	4.57773e-05				1.8518	6.60459e-05				1.8518	6.18215e-05
1.86864	-4.34076e-05				1.86864	-3.52253e-06				1.86864	0.000141144				1.86864	4.46639e-05				1.86864	6.71458e-05				1.86864	6.27096e-05
1.88547	-4.38115e-05				1.88547	-6.43976e-06				1.88547	0.000140069				1.88547	4.32326e-05				1.88547	6.81128e-05				1.88547	6.33343e-05
1.90231	-4.44569e-05				1.90231	-6.91011e-06				1.90231	0.00013843				1.90231	4.47963e-05				1.90231	6.86011e-05				1.90231	6.34785e-05
1.91914	-4.58862e-05				1.91914	-6.8423e-06				1.91914	0.000137312				1.91914	4.53327e-05				1.91914	6.86244e-05				1.91914	6.24325e-05
1.93597	-4.79411e-05				1.93597	-4.6119e-06				1.93597	0.000136283				1.93597	4.47986e-05				1.93597	6.75588e-05				1.93597	6.04297e-05
1.95281	-4.94933e-05				1.95281	-2.48776e-06				1.95281	0.000135314				1.95281	4.24279e-05				1.95281	6.50595e-05				1.95281	5.9025e-05
1.96964	-5.10363e-05				1.96964	-5.45024e-07				1.96964	0.000134365				1.96964	3.83205e-05				1.96964	6.58863e-05				1.96964	5.82027e-05
1.98648	-5.25724e-05				1.98648	9.51868e-07				1.98648	0.000133426				1.98648	3.78489e-05				1.98648	6.75379e-05				1.98648	5.77194e-05
2.00331	-5.39128e-05				2.00331	2.01739e-06				2.00331	0.000132543				2.00331	3.90626e-05				2.00331	6.97465e-05				2.00331	5.76836e-05
2.02015	-5.58128e-05				2.02015	2.08726e-06				2.02015	0.000133339				2.02015	4.03006e-05				2.02015	7.13073e-05				2.02015	5.72165e-05
2.03698	-5.79091e-05				2.03698	9.34094e-07				2.03698	0.000133874				2.03698	4.15403e-05				2.03698	7.22306e-05				2.03698	5.6209e-05
2.05382	-5.56166e-05				2.05382	6.62738e-07				2.05382	0.000134106				2.05382	4.31772e-05				2.05382	7.20414e-05				2.05382	5.27857e-05
2.07065	-5.28725e-05				2.07065	6.99417e-07				2.07065	0.000133824				2.07065	4.41944e-05				2.07065	7.20478e-05				2.07065	5.0718e-05
2.08749	-5.03349e-05				2.08749	7.02049e-07				2.08749	0.000133489				2.08749	4.45808e-05				2.08749	7.14414e-05				2.08749	4.85817e-05
2.10432	-4.89407e-05				2.10432	4.89672e-07				2.10432	0.000134235				2.10432	4.35969e-05				2.10432	7.00758e-05				2.10432	4.6375e-05
2.12115	-4.8512e-05				2.12115	-2.33187e-06				2.12115	0.000134287				2.12115	4.40007e-05				2.12115	6.52276e-05				2.12115	4.47467e-05
2.13799	-4.8194e-05				2.13799	-3.01927e-06				2.13799	0.000133638				2.13799	4.35e-05				2.13799	6.26376e-05				2.13799	4.4335e-05
2.15482	-4.86378e-05				2.15482	-3.09329e-06				2.15482	0.000131721				2.15482	4.20896e-05				2.15482	6.30518e-05				2.15482	4.49566e-05
2.17166	-4.96918e-05				2.17166	-2.66225e-06				2.17166	0.000129986				2.17166	3.91496e-05				2.17166	6.39016e-05				2.17166	4.58755e-05
2.18849	-5.02635e-05				2.18849	-1.45868e-06				2.18849	0.000129538				2.18849	3.6663e-05				2.18849	6.48542e-05				2.18849	4.66093e-05
2.20533	-5.1055e-05				2.20533	-8.45855e-07				2.20533	0.000129209				2.20533	3.52161e-05				2.20533	6.56255e-05				2.20533	4.71672e-05
2.22216	-5.20606e-05				2.22216	-9.88745e-07				2.22216	0.000128432				2.22216	3.41772e-05				2.22216	6.60346e-05				2.22216	4.75197e-05
2.239	-5.31826e-05				2.239	-4.63428e-06				2.239	0.000127428				2.239	3.36398e-05				2.239	6.34662e-05				2.239	4.77184e-05
2.25583	-5.29733e-05				2.25583	-6.61522e-06				2.25583	0.000128824				2.25583	3.59926e-05				2.25583	6.39045e-05				2.25583	4.78367e-05
2.27267	-5.2705e-05				2.27267	-4.61475e-06				2.27267	0.000130487				2.27267	3.86194e-05				2.27267	6.3827e-05				2.27267	4.86415e-05
2.2895	-5.2278e-05				2.2895	-2.39132e-06				2.2895	0.000131858				2.2895	3.96498e-05				2.2895	6.31134e-05				2.2895	4.96526e-05
2.30633	-4.95573e-05				2.30633	-6.46408e-07				2.30633	0.000131675				2.30633	3.9249e-05				2.30633	6.07812e-05				2.30633	5.00408e-05
2.32317	-4.68718e-05				2.32317	6.17923e-07				2.32317	0.000130263				2.32317	3.76317e-05				2.32317	5.90762e-05				2.32317	4.98118e-05
2.34	-4.46132e-05				2.34	7.30966e-07				2.34	0.000130058				2.34	3.48272e-05				2.34	5.82639e-05				2.34	4.83734e-05
2.35684	-4.27398e-05				2.35684	5.82373e-08				2.35684	0.000130364				2.35684	3.47811e-05				2.35684	5.82192e-05				2.35684	4.8222e-05
2.37367	-4.1298e-05				2.37367	3.09875e-07				2.37367	0.000131099				2.37367	3.56883e-05				2.37367	5.86735e-05				2.37367	4.86653e-05
2.39051	-4.01057e-05				2.39051	5.40546e-07				2.39051	0.000132348				2.39051	3.73162e-05				2.39051	5.91408e-05				2.39051	4.95732e-05
2.40734	-3.91282e-05				2.40734	6.67627e-07				2.40734	0.00013328				2.40734	3.88838e-05				2.40734	5.95253e-05				2.40734	5.05142e-05
2.42418	-3.83634e-05				2.42418	-7.4478e-08				2.42418	0.000133901				2.42418	4.02398e-05				2.42418	5.97256e-05				2.42418	5.18235e-05
2.44101	-3.7042e-05				2.44101	-5.38401e-07				2.44101	0.000133984				2.44101	4.13059e-05				2.44101	5.80364e-05				2.44101	5.30447e-05
2.45785	-3.56212e-05				2.45785	-1.66063e-07				2.45785	0.000132184				2.45785	4.21135e-05				2.45785	5.43557e-05				2.45785	5.41882e-05
2.47468	-3.49682e-05				2.47468	4.74442e-07				2.47468	0.000129709				2.47468	4.2555e-05				2.47468	4.96051e-05				2.47468	5.5419e-05
2.49151	-3.50716e-05				2.49151	8.17981e-07				2.49151	0.000126662				2.49151	4.21162e-05				2.49151	4.43474e-05				2.49151	5.61443e-05
2.50835	-3.6642e-05				2.50835	8.05078e-07				2.50835	0.000123693				2.50835	4.1402e-05				2.50835	4.21547e-05				2.50835	5.6309e-05
2.52518	-3.57655e-05				2.52518	-6.25462e-07				2.52518	0.000124603				2.52518	4.03951e-05				2.52518	4.43403e-05				2.52518	5.45044e-05
2.54202	-3.25078e-05				2.54202	-8.89031e-07				2.54202	0.000125399				2.54202	3.82098e-05				2.54202	4.68832e-05				2.54202	5.28311e-05
2.55885	-2.9599e-05				2.55885	8.57459e-07				2.55885	0.000125942				2.55885	3.83389e-05				2.55885	5.10897e-05				2.55885	5.13089e-05
2.57569	-2.79846e-05				2.57569	3.20454e-06				2.57569	0.000125866				2.57569	3.90784e-05				2.57569	5.46725e-05				2.57569	4.94579e-05
2.59252	-2.75917e-05				2.59252	5.29077e-06				2.59252	0.000126054				2.59252	4.03743e-05				2.59252	5.76248e-05				2.59252	4.70426e-05
2.60936	-2.92881e-05				2.60936	7.03676e-06				2.60936	0.000128106				2.60936	4.3356e-05				2.60936	5.97215e-05				2.60936	4.64844e-05
2.62619	-3.08275e-05				2.62619	8.28727e-06				2.62619	0.000129732				2.62619	4.61952e-05				2.62619	6.11168e-05				2.62619	4.63338e-05
2.64303	-3.30132e-05				2.64303	6.2846e-06				2.64303	0.000130885				2.64303	4.85614e-05				2.64303	6.01325e-05				2.64303	4.69389e-05
2.65986	-3.5634e-05				2.65986	5.383e-06				2.65986	0.000131178				2.65986	5.04506e-05				2.65986	5.71714e-05				2.65986	4.77317e-05
2.67669	-3.64105e-05				2.67669	4.92461e-06				2.67669	0.000131839				2.67669	5.10859e-05				2.67669	5.49205e-05				2.67669	4.82188e-05
2.69353	-3.74067e-05				2.69353	3.74749e-06				2.69353	0.000133447				2.69353	5.2109e-05				2.69353	5.93978e-05				2.69353	4.8451e-05
2.71036	-3.8692e-05				2.71036	1.95779e-06				2.71036	0.000135328				2.71036	5.32532e-05				2.71036	6.20704e-05				2.71036	4.87749e-05
2.7272	-4.05916e-05				2.7272	2.98147e-07				2.7272	0.000136938				2.7272	5.38061e-05				2.7272	6.28219e-05				2.7272	4.84846e-05
2.74403	-4.05948e-05				2.74403	-1.17868e-06				2.74403	0.000138096				2.74403	5.3783e-05				2.74403	6.06036e-05				2.74403	4.76021e-05
2.76087	-3.98436e-05				2.76087	-1.81705e-06				2.76087	0.000135855				2.76087	5.24825e-05				2.76087	5.85096e-05				2.76087	4.55625e-05
2.7777	-3.84989e-05				2.7777	-2.70703e-06				2.7777	0.000132584				2.7777	4.8773e-05				2.7777	5.64647e-05				2.7777	4.24471e-05
2.79454	-3.70053e-05				2.79454	-3.87507e-06				2.79454	0.000129569				2.79454	4.54439e-05				2.79454	5.24643e-05				2.79454	4.32919e-05
2.81137	-3.61089e-05				2.81137	-5.70243e-06				2.81137	0.000126736				2.81137	4.25133e-05				2.81137	5.23256e-05				2.81137	4.42862e-05
2.82821	-3.58812e-05				2.82821	-8.41556e-06				2.82821	0.00012318				2.82821	3.96832e-05				2.82821	5.23518e-05				2.82821	4.5125e-05
2.84504	-3.80921e-05				2.84504	-1.18e-05				2.84504	0.000123504				2.84504	3.71295e-05				2.84504	5.1856e-05				2.84504	4.50361e-05
2.86187	-3.99752e-05				2.86187	-1.41251e-05				2.86187	0.00012487				2.86187	3.48782e-05				2.86187	5.0849e-05				2.86187	4.40202e-05
2.87871	-4.15669e-05				2.87871	-1.38929e-05				2.87871	0.000126069				2.87871	3.37415e-05				2.87871	4.87222e-05				2.87871	4.08261e-05
2.89554	-4.29046e-05				2.89554	-1.03634e-05				2.89554	0.000126789				2.89554	3.30891e-05				2.89554	4.57011e-05				2.89554	3.8872e-05
2.91238	-4.38544e-05				2.91238	-7.18907e-06				2.91238	0.000127049				2.91238	3.24303e-05				2.91238	4.45596e-05				2.91238	3.79766e-05
2.92921	-4.33918e-05				2.92921	-4.4295e-06				2.92921	0.000126318				2.92921	3.19376e-05				2.92921	4.42027e-05				2.92921	3.80771e-05
2.94605	-4.16929e-05				2.94605	-1.95911e-06				2.94605	0.000124576				2.94605	3.426e-05				2.94605	4.24771e-05				2.94605	3.85923e-05
2.96288	-4.0085e-05				2.96288	3.22128e-07				2.96288	0.000122931				2.96288	3.611e-05				2.96288	3.98327e-05				2.96288	3.90921e-05
2.97972	-3.87068e-05				2.97972	1.92153e-06				2.97972	0.000121387				2.97972	3.74198e-05				2.97972	4.13356e-05				2.97972	3.9195e-05
2.99655	-3.75514e-05				2.99655	2.93859e-06				2.99655	0.000119827				2.99655	3.78648e-05				2.99655	4.46148e-05				2.99655	3.89478e-05
3.01339	-3.6922e-05				3.01339	3.83611e-06				3.01339	0.000120143				3.01339	3.80096e-05				3.01339	4.71017e-05				3.01339	3.84577e-05
3.03022	-3.68661e-05				3.03022	4.90468e-06				3.03022	0.00012124				3.03022	3.78944e-05				3.03022	4.87492e-05				3.03022	3.7702e-05
3.04706	-3.81788e-05				3.04706	5.75363e-06				3.04706	0.000122391				3.04706	3.72885e-05				3.04706	4.85161e-05				3.04706	3.59205e-05
3.06389	-3.93326e-05				3.06389	6.23166e-06				3.06389	0.000123535				3.06389	3.66342e-05				3.06389	4.80529e-05				3.06389	3.51534e-05
3.08072	-3.84051e-05				3.08072	4.08595e-06				3.08072	0.000124146				3.08072	3.60637e-05				3.08072	4.81456e-05				3.08072	3.57957e-05
3.09756	-3.67413e-05				3.09756	4.35733e-06				3.09756	0.000124259				3.09756	3.73221e-05				3.09756	4.95586e-05				3.09756	3.64803e-05
3.11439	-3.44651e-05				3.11439	4.80742e-06				3.11439	0.000123565				3.11439	3.92871e-05				3.11439	5.09876e-05				3.11439	3.71439e-05
3.13123	-3.14494e-05				3.13123	5.37311e-06				3.13123	0.000121856				3.13123	4.0656e-05				3.13123	5.23542e-05				3.13123	3.755e-05
3.14806	-2.94108e-05				3.14806	6.55154e-06				3.14806	0.000118952				3.14806	4.14648e-05				3.14806	5.30966e-05				3.14806	3.77114e-05
3.1649	-2.83095e-05				3.1649	7.50355e-06				3.1649	0.000117749				3.1649	4.16715e-05				3.1649	5.32526e-05				3.1649	3.7283e-05
3.18173	-2.85164e-05				3.18173	8.14288e-06				3.18173	0.000117001				3.18173	4.13094e-05				3.18173	5.24768e-05				3.18173	3.44291e-05
3.19857	-2.80077e-05				3.19857	7.19242e-06				3.19857	0.00011631				3.19857	3.97776e-05				3.19857	5.16184e-05				3.19857	3.38941e-05
3.2154	-2.55528e-05				3.2154	6.07908e-06				3.2154	0.000115639				3.2154	3.8185e-05				3.2154	4.98404e-05				3.2154	3.34882e-05
3.23224	-2.2956e-05				3.23224	3.78939e-06				3.23224	0.000114853				3.23224	3.82378e-05				3.23224	4.81489e-05				3.23224	3.26052e-05
3.24907	-2.16202e-05				3.24907	5.47033e-07				3.24907	0.000115972				3.24907	3.88903e-05				3.24907	4.65158e-05				3.24907	3.13923e-05
3.2659	-2.14718e-05				3.2659	-2.04031e-06				3.2659	0.00011689				3.2659	3.92377e-05				3.2659	4.45059e-05				3.2659	3.14336e-05
3.28274	-2.3071e-05				3.28274	-3.89118e-06				3.28274	0.000117545				3.28274	3.92442e-05				3.28274	4.68223e-05				3.28274	3.29957e-05
3.29957	-2.36375e-05				3.29957	-5.37975e-06				3.29957	0.000117537				3.29957	3.80511e-05				3.29957	4.91967e-05				3.29957	3.48221e-05
3.31641	-2.42312e-05				3.31641	-6.48082e-06				3.31641	0.000115948				3.31641	3.43866e-05				3.31641	5.16419e-05				3.31641	3.51802e-05
3.33324	-2.49599e-05				3.33324	-5.93862e-06				3.33324	0.000114901				3.33324	3.41525e-05				3.33324	5.4632e-05				3.33324	3.43696e-05
3.35008	-2.68217e-05				3.35008	-4.32491e-06				3.35008	0.00011398				3.35008	3.41416e-05				3.35008	5.7122e-05				3.35008	3.48625e-05
3.36691	-2.71195e-05				3.36691	-1.58132e-06				3.36691	0.000113161				3.36691	3.42094e-05				3.36691	5.90944e-05				3.36691	3.62815e-05
3.38375	-2.59678e-05				3.38375	1.20803e-06				3.38375	0.000112513				3.38375	3.42012e-05				3.38375	5.98133e-05				3.38375	3.79685e-05
3.40058	-2.45869e-05				3.40058	3.75509e-06				3.40058	0.000111811				3.40058	3.40787e-05				3.40058	5.93942e-05				3.40058	3.90629e-05
3.41742	-2.28245e-05				3.41742	5.96515e-06				3.41742	0.00011103				3.41742	3.31233e-05				3.41742	5.80797e-05				3.41742	3.95683e-05
3.43425	-2.11374e-05				3.43425	7.89481e-06				3.43425	0.000109836				3.43425	3.07703e-05				3.43425	5.6424e-05				3.43425	3.87221e-05
3.45108	-2.02159e-05				3.45108	9.71172e-06				3.45108	0.000109121				3.45108	2.8159e-05				3.45108	5.5588e-05				3.45108	3.61999e-05
3.46792	-1.99243e-05				3.46792	1.04139e-05				3.46792	0.000107692				3.46792	2.92841e-05				3.46792	5.50329e-05				3.46792	3.45079e-05
3.48475	-1.93796e-05				3.48475	1.0057e-05				3.48475	0.000105779				3.48475	3.00439e-05				3.48475	5.46958e-05				3.48475	3.41021e-05
3.50159	-1.8506e-05				3.50159	7.84716e-06				3.50159	0.000106007				3.50159	3.03001e-05				3.50159	5.45746e-05				3.50159	3.37536e-05
3.51842	-1.76023e-05				3.51842	5.24216e-06				3.51842	0.000106855				3.51842	2.92817e-05				3.51842	5.65614e-05				3.51842	3.33793e-05
3.53526	-1.66641e-05				3.53526	2.32761e-06				3.53526	0.000107932				3.53526	2.81782e-05				3.53526	5.85662e-05				3.53526	3.24385e-05
3.55209	-1.5432e-05				3.55209	-1.39383e-06				3.55209	0.000109694				3.55209	2.69587e-05				3.55209	6.03029e-05				3.55209	3.15482e-05
3.56893	-1.43501e-05				3.56893	-2.18721e-06				3.56893	0.000110405				3.56893	2.46326e-05				3.56893	6.06428e-05				3.56893	3.06685e-05
3.58576	-1.34166e-05				3.58576	-2.06397e-06				3.58576	0.000110096				3.58576	2.45671e-05				3.58576	5.96673e-05				3.58576	2.9057e-05
3.6026	-1.26924e-05				3.6026	-1.21825e-06				3.6026	0.000108108				3.6026	2.56733e-05				3.6026	5.65051e-05				3.6026	2.77576e-05
3.61943	-1.21673e-05				3.61943	1.58227e-07				3.61943	0.000106027				3.61943	2.69672e-05				3.61943	5.3168e-05				3.61943	2.67452e-05
3.63626	-1.20264e-05				3.63626	1.36148e-06				3.63626	0.000104975				3.63626	2.83816e-05				3.63626	5.10946e-05				3.63626	2.54166e-05
3.6531	-1.14371e-05				3.6531	2.35135e-06				3.6531	0.000104809				3.6531	2.96756e-05				3.6531	4.95401e-05				3.6531	2.39201e-05
3.66993	-1.03653e-05				3.66993	2.43113e-06				3.66993	0.000104856				3.66993	3.05432e-05				3.66993	4.86929e-05				3.66993	2.41662e-05
3.68677	-9.79222e-06				3.68677	6.48023e-07				3.68677	0.000104916				3.68677	3.10134e-05				3.68677	4.84606e-05				3.68677	2.50124e-05
3.7036	-9.65949e-06				3.7036	-2.34335e-06				3.7036	0.000105062				3.7036	3.08446e-05				3.7036	4.87088e-05				3.7036	2.58731e-05
3.72044	-9.60894e-06				3.72044	-3.01892e-06				3.72044	0.000106528				3.72044	3.03937e-05				3.72044	4.94606e-05				3.72044	2.65036e-05
3.73727	-9.62949e-06				3.73727	-7.93092e-08				3.73727	0.000108448				3.73727	2.96877e-05				3.73727	4.98111e-05				3.73727	2.69278e-05
3.75411	-9.87445e-06				3.75411	2.79536e-06				3.75411	0.000110016				3.75411	2.85477e-05				3.75411	4.97517e-05				3.75411	2.71508e-05
3.77094	-1.00676e-05				3.77094	5.01428e-06				3.77094	0.000111233				3.77094	2.89872e-05				3.77094	4.87617e-05				3.77094	2.71667e-05
3.78778	-8.31661e-06				3.78778	6.52465e-06				3.78778	0.0001118				3.78778	2.97146e-05				3.78778	4.66498e-05				3.78778	2.6518e-05
3.80461	-5.88016e-06				3.80461	5.567e-06				3.80461	0.000112152				3.80461	3.02601e-05				3.80461	4.46785e-05				3.80461	2.57766e-05
3.82144	-2.94012e-06				3.82144	4.50972e-06				3.82144	0.000112207				3.82144	3.07102e-05				3.82144	4.28768e-05				3.82144	2.52067e-05
3.83828	-3.26468e-07				3.83828	5.62901e-06				3.83828	0.000110255				3.83828	3.21575e-05				3.83828	4.14608e-05				3.83828	2.45825e-05
3.85511	1.71623e-06				3.85511	7.25303e-06				3.85511	0.000108771				3.85511	3.36922e-05				3.85511	4.17479e-05				3.85511	2.38971e-05
3.87195	3.21285e-06				3.87195	8.98258e-06				3.87195	0.000107521				3.87195	3.46956e-05				3.87195	4.21911e-05				3.87195	2.30638e-05
3.88878	3.44259e-06				3.88878	1.0556e-05				3.88878	0.000106508				3.88878	3.51844e-05				3.88878	4.23288e-05				3.88878	2.23113e-05
3.90562	1.5952e-06				3.90562	1.13049e-05				3.90562	0.000106341				3.90562	3.47903e-05				3.90562	4.21965e-05				3.90562	2.16401e-05
3.92245	6.53558e-07				3.92245	1.13546e-05				3.92245	0.000106369				3.92245	3.58536e-05				3.92245	4.18893e-05				3.92245	2.10973e-05
3.93929	-2.00848e-07				3.93929	1.13047e-05				3.93929	0.000106571				3.93929	3.74416e-05				3.93929	4.10486e-05				3.93929	2.06311e-05
3.95612	-1.03751e-06				3.95612	1.10666e-05				3.95612	0.0001073				3.95612	3.89772e-05				3.95612	4.03013e-05				3.95612	2.03027e-05
3.97296	-2.27611e-06				3.97296	1.0636e-05				3.97296	0.000107955				3.97296	3.91588e-05				3.97296	3.9651e-05				3.97296	2.1164e-05
3.98979	-3.2264e-06				3.98979	9.71551e-06				3.98979	0.000108119				3.98979	3.81676e-05				3.98979	3.90681e-05				3.98979	2.22401e-05
4.00662	-4.2997e-06				4.00662	9.94645e-06				4.00662	0.000107841				4.00662	3.67733e-05				4.00662	3.92611e-05				4.00662	2.28526e-05
4.02346	-5.31249e-06				4.02346	1.01112e-05				4.02346	0.00010711				4.02346	3.6056e-05				4.02346	4.15649e-05				4.02346	2.30481e-05
4.04029	-3.60283e-06				4.04029	8.24372e-06				4.04029	0.000105953				4.04029	3.53506e-05				4.04029	4.37648e-05				4.04029	2.29293e-05
4.05713	-1.26567e-06				4.05713	4.61981e-06				4.05713	0.000104037				4.05713	3.47525e-05				4.05713	4.516e-05				4.05713	2.25112e-05
4.07396	2.0823e-07				4.07396	5.46978e-07				4.07396	0.00010335				4.07396	3.59759e-05				4.07396	4.58114e-05				4.07396	2.13525e-05
4.0908	8.49996e-07				4.0908	-8.95296e-07				4.0908	0.000103523				4.0908	3.73418e-05				4.0908	4.54054e-05				4.0908	1.90167e-05
4.10763	1.07483e-07				4.10763	-1.58529e-06				4.10763	0.000103713				4.10763	3.84258e-05				4.10763	4.4909e-05				4.10763	1.57414e-05
4.12447	-1.44717e-06				4.12447	-1.6755e-06				4.12447	0.000103789				4.12447	3.9253e-05				4.12447	4.32399e-05				4.12447	1.31007e-05
4.1413	-1.87852e-06				4.1413	-1.11167e-06				4.1413	0.000103767				4.1413	3.98167e-05				4.1413	4.18595e-05				4.1413	1.20197e-05
4.15814	-2.1782e-06				4.15814	-6.48511e-07				4.15814	0.00010367				4.15814	4.0078e-05				4.15814	4.06472e-05				4.15814	1.22277e-05
4.17497	-2.54118e-06				4.17497	-3.8111e-07				4.17497	0.000103541				4.17497	3.88529e-05				4.17497	3.81897e-05				4.17497	1.22415e-05
4.1918	-2.98761e-06				4.1918	-1.51469e-06				4.1918	0.000103821				4.1918	3.53898e-05				4.1918	3.4736e-05				4.1918	1.19693e-05
4.20864	-3.84357e-06				4.20864	-2.2691e-06				4.20864	0.000104479				4.20864	3.18539e-05				4.20864	3.22891e-05				4.20864	1.04247e-05
4.22547	-4.57082e-06				4.22547	2.80062e-07				4.22547	0.000105129				4.22547	3.14507e-05				4.22547	3.04745e-05				4.22547	9.42705e-06
4.24231	-5.20939e-06				4.24231	2.70123e-06				4.24231	0.000105718				4.24231	3.26174e-05				4.24231	2.9184e-05				4.24231	9.56778e-06
4.25914	-5.75494e-06				4.25914	4.9024e-06				4.25914	0.000106132				4.25914	3.37848e-05				4.25914	2.82643e-05				4.25914	9.46585e-06
4.27598	-5.96826e-06				4.27598	6.88398e-06				4.27598	0.000106381				4.27598	3.49411e-05				4.27598	2.84479e-05				4.27598	8.95031e-06
4.29281	-6.23722e-06				4.29281	8.60299e-06				4.29281	0.000106358				4.29281	3.65944e-05				4.29281	2.89774e-05				4.29281	5.86296e-06
4.30965	-6.56734e-06				4.30965	1.00483e-05				4.30965	0.000105947				4.30965	3.83097e-05				4.30965	2.93453e-05				4.30965	4.85362e-06
4.32648	-6.97087e-06				4.32648	1.11947e-05				4.32648	0.000105191				4.32648	3.91843e-05				4.32648	2.94765e-05				4.32648	7.16598e-06
4.34332	-7.48444e-06				4.34332	1.1161e-05				4.34332	0.000104001				4.34332	3.9331e-05				4.34332	2.8204e-05				4.34332	8.9961e-06
4.36015	-8.75613e-06				4.36015	1.08114e-05				4.36015	0.000102356				4.36015	3.91264e-05				4.36015	2.67944e-05				4.36015	1.02688e-05
4.37699	-9.98285e-06				4.37699	1.02872e-05				4.37699	9.93267e-05				4.37699	3.73524e-05				4.37699	2.42944e-05				4.37699	1.07088e-05
4.39382	-1.12134e-05				4.39382	9.59202e-06				4.39382	9.82051e-05				4.39382	3.46232e-05				4.39382	2.10319e-05				4.39382	1.07432e-05
4.41065	-1.31286e-05				4.41065	8.29447e-06				4.41065	9.92792e-05				4.41065	3.10296e-05				4.41065	1.98325e-05				4.41065	1.04119e-05
4.42749	-1.02676e-05				4.42749	5.25756e-06				4.42749	0.000101193				4.42749	2.88625e-05				4.42749	2.0214e-05				4.42749	9.33281e-06
4.44432	-7.55657e-06				4.44432	4.27592e-06				4.44432	0.000103146				4.44432	2.70394e-05				4.44432	2.11544e-05				4.44432	7.78586e-06
4.46116	-5.53928e-06				4.46116	4.74393e-06				4.46116	0.000104394				4.46116	2.55298e-05				4.46116	2.25261e-05				4.46116	5.79573e-06
4.47799	-4.15821e-06				4.47799	5.71331e-06				4.47799	0.000104939				4.47799	2.50651e-05				4.47799	2.40189e-05				4.47799	2.84112e-06
4.49483	-3.73978e-06				4.49483	5.80327e-06				4.49483	0.000103885				4.49483	2.51549e-05				4.49483	2.66539e-05				4.49483	1.4016e-06
4.51166	-4.27864e-06				4.51166	5.11516e-06				4.51166	0.000102895				4.51166	2.57743e-05				4.51166	2.86961e-05				4.51166	6.80519e-07
4.5285	-5.52521e-06				4.5285	4.10167e-06				4.5285	0.000102005				4.5285	2.78319e-05				4.5285	3.01144e-05				4.5285	-5.10108e-07
4.54533	-7.22089e-06				4.54533	2.66409e-06				4.54533	0.000101096				4.54533	3.03052e-05				4.54533	3.01596e-05				4.54533	-2.1248e-06
4.56217	-6.98664e-06				4.56217	-1.09192e-06				4.56217	9.87539e-05				4.56217	3.12058e-05				4.56217	2.98774e-05				4.56217	-3.71723e-06
4.579	-5.92451e-06				4.579	2.18655e-07				4.579	9.81617e-05				4.579	3.06125e-05				4.579	2.93088e-05				4.579	-3.2142e-06
4.59583	-4.18799e-06				4.59583	2.47692e-06				4.59583	9.78219e-05				4.59583	2.77848e-05				4.59583	2.79067e-05				4.59583	-1.78984e-06
4.61267	-1.96926e-06				4.61267	5.38635e-06				4.61267	9.74642e-05				4.61267	2.65449e-05				4.61267	2.551e-05				4.61267	2.72969e-08
4.6295	-2.49015e-09				4.6295	8.28848e-06				4.6295	9.70699e-05				4.6295	2.63083e-05				4.6295	2.4357e-05				4.6295	1.73237e-06
4.64634	9.30861e-08				4.64634	1.06117e-05				4.64634	9.63925e-05				4.64634	2.58069e-05				4.64634	2.38655e-05				4.64634	2.84338e-06
4.66317	-1.35871e-06				4.66317	1.24304e-05				4.66317	9.51951e-05				4.66317	2.49999e-05				4.66317	2.34878e-05				4.66317	3.45105e-06
4.68001	-2.38464e-06				4.68001	1.3983e-05				4.68001	9.45381e-05				4.68001	2.34401e-05				4.68001	2.31943e-05				4.68001	3.97282e-06
4.69684	-3.52295e-06				4.69684	1.52061e-05				4.69684	9.43449e-05				4.69684	2.29885e-05				4.69684	2.29926e-05				4.69684	4.10384e-06
4.71368	-4.82258e-06				4.71368	1.4594e-05				4.71368	9.39924e-05				4.71368	2.26526e-05				4.71368	2.26949e-05				4.71368	3.87568e-06
4.73051	-6.75205e-06				4.73051	1.36528e-05				4.73051	9.34657e-05				4.73051	2.24615e-05				4.73051	2.23154e-05				4.73051	3.15098e-06
4.74735	-6.02097e-06				4.74735	1.24165e-05				4.74735	9.24895e-05				4.74735	2.3498e-05				4.74735	2.19596e-05				4.74735	2.02043e-06
4.76418	-4.96004e-06				4.76418	1.00209e-05				4.76418	9.07784e-05				4.76418	2.4276e-05				4.76418	2.16645e-05				4.76418	1.02732e-06
4.78101	-3.89043e-06				4.78101	6.6815e-06				4.78101	8.83424e-05				4.78101	2.46813e-05				4.78101	2.19582e-05				4.78101	1.16585e-06
4.79785	-2.91696e-06				4.79785	3.44054e-06				4.79785	8.44276e-05				4.79785	2.33786e-05				4.79785	2.22394e-05				4.79785	1.44673e-06
4.81468	-2.01536e-06				4.81468	9.83964e-07				4.81468	8.3993e-05				4.81468	2.34543e-05				4.81468	2.24516e-05				4.81468	1.63217e-06
4.83152	-9.58128e-07				4.83152	-6.81023e-07				4.83152	8.40727e-05				4.83152	2.44704e-05				4.83152	2.20042e-05				4.83152	1.5229e-07
4.84835	2.38466e-07				4.84835	-1.23477e-06				4.84835	8.45236e-05				4.84835	2.57989e-05				4.84835	2.08917e-05				4.84835	-2.48659e-06
4.86519	1.53075e-06				4.86519	-9.80373e-07				4.86519	8.56008e-05				4.86519	2.73683e-05				4.86519	1.81845e-05				4.86519	-1.31517e-06
4.88202	2.89127e-06				4.88202	-7.41449e-07				4.88202	8.65025e-05				4.88202	2.89788e-05				4.88202	1.68089e-05				4.88202	-2.03033e-07
4.89886	4.07629e-06				4.89886	-5.89348e-07				4.89886	8.72507e-05				4.89886	3.03088e-05				4.89886	1.60389e-05				4.89886	7.10082e-07
4.91569	4.61873e-06				4.91569	-1.12732e-06				4.91569	8.81885e-05				4.91569	2.99982e-05				4.91569	1.58824e-05				4.91569	1.00477e-06
4.93253	4.57085e-06				4.93253	-4.82628e-08				4.93253	8.88172e-05				4.93253	2.82928e-05				4.93253	1.79831e-05				4.93253	-3.99416e-07
4.94936	3.70765e-06				4.94936	1.38985e-06				4.94936	8.91695e-05				4.94936	2.63756e-05				4.94936	2.11461e-05				4.94936	-3.62227e-06
4.96619	2.73426e-06				4.96619	3.09971e-06				4.96619	8.93771e-05				4.96619	2.44204e-05				4.96619	2.45749e-05				4.96619	-5.82214e-06
4.98303	2.42375e-06				4.98303	5.0147e-06				4.98303	8.94528e-05				4.98303	2.2491e-05				4.98303	2.6493e-05				4.98303	-4.28804e-06
4.99986	1.96857e-06				4.99986	6.18397e-06				4.99986	8.91387e-05				4.99986	2.1436e-05				4.99986	2.69664e-05				4.99986	-3.5234e-07
5.0167	1.34255e-06				5.0167	6.70449e-06				5.0167	8.69389e-05				5.0167	2.13034e-05				5.0167	2.51222e-05				5.0167	2.79755e-06
5.03353	4.15612e-07				5.03353	7.03171e-06				5.03353	8.53905e-05				5.03353	2.14339e-05				5.03353	2.51998e-05				5.03353	5.13366e-06
5.05037	1.73918e-06				5.05037	7.19048e-06				5.05037	8.72734e-05				5.05037	2.17786e-05				5.05037	2.54612e-05				5.05037	6.19586e-06
5.0672	3.63742e-06				5.0672	6.8812e-06				5.0672	8.90245e-05				5.0672	2.24278e-05				5.0672	2.54839e-05				5.0672	6.88068e-06
5.08404	5.3967e-06				5.08404	5.30568e-06				5.08404	9.05703e-05				5.08404	2.35968e-05				5.08404	2.50446e-05				5.08404	7.25216e-06
5.10087	7.6483e-06				5.10087	7.40471e-06				5.10087	9.16497e-05				5.10087	2.48593e-05				5.10087	2.06164e-05				5.10087	7.15187e-06
5.11771	9.62722e-06				5.11771	1.08014e-05				5.11771	9.22017e-05				5.11771	2.51846e-05				5.11771	1.59977e-05				5.11771	7.03182e-06
5.13454	1.13314e-05				5.13454	1.32936e-05				5.13454	9.05575e-05				5.13454	2.44674e-05				5.13454	1.53858e-05				5.13454	6.89129e-06
5.15137	1.25658e-05				5.15137	1.48998e-05				5.15137	8.80332e-05				5.15137	2.01672e-05				5.15137	1.53836e-05				5.15137	6.49969e-06
5.16821	1.33261e-05				5.16821	1.52856e-05				5.16821	8.55285e-05				5.16821	1.93466e-05				5.16821	1.77032e-05				5.16821	6.37003e-06
5.18504	1.2756e-05				5.18504	1.70839e-05				5.18504	8.32818e-05				5.18504	1.93197e-05				5.18504	2.05353e-05				5.18504	5.89146e-06
5.20188	1.1807e-05				5.20188	1.81151e-05				5.20188	8.14033e-05				5.20188	1.88937e-05				5.20188	2.31538e-05				5.20188	5.05638e-06
5.21871	1.27392e-05				5.21871	1.83215e-05				5.21871	7.97148e-05				5.21871	1.83099e-05				5.21871	2.52515e-05				5.21871	3.34397e-06
5.23555	1.39328e-05				5.23555	1.61906e-05				5.23555	7.82858e-05				5.23555	2.07345e-05				5.23555	2.68302e-05				5.23555	1.08571e-06
5.25238	1.48213e-05				5.25238	9.51746e-06				5.25238	7.86201e-05				5.25238	2.19275e-05				5.25238	2.71627e-05				5.25238	-8.09289e-07
5.26922	1.51352e-05				5.26922	6.29259e-06				5.26922	8.02974e-05				5.26922	2.18479e-05				5.26922	2.85529e-05				5.26922	-2.03821e-06
5.28605	1.0697e-05				5.28605	7.01019e-06				5.28605	8.27444e-05				5.28605	1.96852e-05				5.28605	2.99486e-05				5.28605	-2.78631e-06
5.30289	7.04976e-06				5.30289	8.67055e-06				5.30289	8.47051e-05				5.30289	1.86767e-05				5.30289	3.12196e-05				5.30289	-3.18476e-06
5.31972	4.57245e-06				5.31972	7.74694e-06				5.31972	8.61789e-05				5.31972	1.78479e-05				5.31972	3.2396e-05				5.31972	-4.19912e-06
5.33655	2.59617e-06				5.33655	4.7146e-06				5.33655	8.67132e-05				5.33655	1.71312e-05				5.33655	3.37214e-05				5.33655	-5.81889e-06
5.35339	1.05071e-06				5.35339	3.37118e-06				5.35339	8.55292e-05				5.35339	1.65014e-05				5.35339	3.49393e-05				5.35339	-8.52475e-06
5.37022	7.78347e-08				5.37022	3.69371e-06				5.37022	8.38319e-05				5.37022	1.79062e-05				5.37022	3.57291e-05				5.37022	-1.02803e-05
5.38706	-1.75698e-06				5.38706	4.12635e-06				5.38706	8.14555e-05				5.38706	1.92302e-05				5.38706	3.61021e-05				5.38706	-1.19394e-05
5.40389	-4.18959e-06				5.40389	4.33068e-06				5.40389	7.75678e-05				5.40389	2.01482e-05				5.40389	3.55347e-05				5.40389	-1.35688e-05
5.42073	-4.32637e-06				5.42073	4.33478e-06				5.42073	7.46029e-05				5.42073	2.07554e-05				5.42073	3.41568e-05				5.42073	-1.53353e-05
5.43756	-4.34984e-06				5.43756	4.23144e-06				5.43756	7.17906e-05				5.43756	2.18138e-05				5.43756	3.2411e-05				5.43756	-1.38778e-05
5.4544	-4.31107e-06				5.4544	4.02287e-06				5.4544	6.92391e-05				5.4544	2.32615e-05				5.4544	2.98243e-05				5.4544	-1.29449e-05
5.47123	-3.68968e-06				5.47123	3.5159e-06				5.47123	6.91768e-05				5.47123	2.47224e-05				5.47123	2.64773e-05				5.47123	-1.26579e-05
5.48807	-2.58139e-06				5.48807	3.54862e-06				5.48807	6.944e-05				5.48807	2.68081e-05				5.48807	2.25049e-05				5.48807	-1.3977e-05
5.5049	-1.57274e-06				5.5049	3.2477e-06				5.5049	6.99811e-05				5.5049	2.81076e-05				5.5049	2.2884e-05				5.5049	-1.5073e-05
5.52174	-1.01859e-06				5.52174	2.67547e-06				5.52174	7.16967e-05				5.52174	2.86148e-05				5.52174	2.28352e-05				5.52174	-1.62776e-05
5.53857	-8.09634e-07				5.53857	2.54092e-06				5.53857	7.32473e-05				5.53857	2.73886e-05				5.53857	2.22006e-05				5.53857	-1.75725e-05
5.5554	-3.91787e-08				5.5554	2.60245e-06				5.5554	7.42018e-05				5.5554	2.52001e-05				5.5554	2.02054e-05				5.5554	-1.86991e-05
5.57224	6.20782e-07				5.57224	2.90592e-06				5.57224	7.4604e-05				5.57224	2.41315e-05				5.57224	1.92874e-05				5.57224	-1.97333e-05
5.58907	9.33628e-07				5.58907	4.6075e-06				5.58907	7.41616e-05				5.58907	2.40992e-05				5.58907	1.88981e-05				5.58907	-2.14437e-05
5.60591	-2.34342e-06				5.60591	6.82718e-06				5.60591	7.37011e-05				5.60591	2.5029e-05				5.60591	1.86819e-05				5.60591	-2.10345e-05
5.62274	-4.48962e-06				5.62274	9.42214e-06				5.62274	7.42768e-05				5.62274	2.62146e-05				5.62274	1.78463e-05				5.62274	-2.05768e-05
5.63958	-3.59332e-06				5.63958	1.16569e-05				5.63958	7.51959e-05				5.63958	2.72238e-05				5.63958	1.64521e-05				5.63958	-2.0558e-05
5.65641	-2.66318e-06				5.65641	1.34953e-05				5.65641	7.5199e-05				5.65641	2.80447e-05				5.65641	1.46686e-05				5.65641	-2.0893e-05
5.67325	-9.68911e-07				5.67325	1.40431e-05				5.67325	7.43894e-05				5.67325	2.81405e-05				5.67325	1.3887e-05				5.67325	-2.09066e-05
5.69008	6.81204e-07				5.69008	1.36721e-05				5.69008	7.3193e-05				5.69008	2.49159e-05				5.69008	1.34688e-05				5.69008	-1.99026e-05
5.70692	2.28511e-06				5.70692	1.15307e-05				5.70692	7.21928e-05				5.70692	2.1573e-05				5.70692	1.2573e-05				5.70692	-1.9118e-05
5.72375	4.11373e-06				5.72375	7.90388e-06				5.72375	7.139e-05				5.72375	1.81931e-05				5.72375	1.11934e-05				5.72375	-1.85492e-05
5.74058	6.01429e-06				5.74058	4.09764e-06				5.74058	7.13062e-05				5.74058	1.44025e-05				5.74058	8.70533e-06				5.74058	-1.79423e-05
5.75742	7.36855e-06				5.75742	6.24397e-07				5.75742	7.19967e-05				5.75742	1.27298e-05				5.75742	5.91363e-06				5.75742	-1.72029e-05
5.77425	8.19366e-06				5.77425	-2.56473e-06				5.77425	7.26817e-05				5.77425	1.14544e-05				5.77425	4.27266e-06				5.77425	-1.50077e-05
5.79109	7.8832e-06				5.79109	-5.51954e-06				5.79109	7.26622e-05				5.79109	1.0499e-05				5.79109	3.24464e-06				5.79109	-1.27978e-05
5.80792	5.61647e-06				5.80792	-4.35602e-06				5.80792	7.17938e-05				5.80792	1.033e-05				5.80792	2.72393e-06				5.80792	-1.09038e-05
5.82476	5.05779e-06				5.82476	-2.85194e-06				5.82476	6.71689e-05				5.82476	1.09838e-05				5.82476	2.57148e-06				5.82476	-9.31045e-06
5.84159	5.98002e-06				5.84159	-1.70398e-06				5.84159	6.50453e-05				5.84159	1.15806e-05				5.84159	2.67719e-06				5.84159	-8.31389e-06
5.85843	6.53977e-06				5.85843	-9.46547e-07				5.85843	6.57771e-05				5.85843	1.2104e-05				5.85843	2.75615e-06				5.85843	-8.75539e-06
5.87526	6.67881e-06				5.87526	-1.58917e-06				5.87526	6.63704e-05				5.87526	1.2572e-05				5.87526	2.47154e-06				5.87526	-1.16804e-05
5.8921	5.7006e-06				5.8921	-3.92458e-06				5.8921	6.67282e-05				5.8921	1.23913e-05				5.8921	1.78592e-06				5.8921	-1.39271e-05
5.90893	4.44736e-06				5.90893	-5.87959e-06				5.90893	6.65101e-05				5.90893	1.15744e-05				5.90893	-2.2528e-07				5.90893	-1.45828e-05
5.92576	2.96776e-06				5.92576	-7.39065e-06				5.92576	6.56979e-05				5.92576	9.47678e-06				5.92576	-6.54388e-07				5.92576	-1.41076e-05
5.9426	1.23146e-06				5.9426	-7.7749e-06				5.9426	6.49217e-05				5.9426	8.72607e-06				5.9426	-5.63466e-07				5.9426	-1.31881e-05
5.95943	2.07141e-06				5.95943	-8.12713e-06				5.95943	6.42213e-05				5.95943	8.22123e-06				5.95943	-9.60358e-07				5.95943	-1.24335e-05
5.97627	3.89768e-06				5.97627	-9.74697e-06				5.97627	6.39968e-05				5.97627	7.79128e-06				5.97627	-1.90812e-06				5.97627	-1.19181e-05
5.9931	5.69435e-06				5.9931	-1.23409e-05				5.9931	6.45299e-05				5.9931	6.93716e-06				5.9931	-4.49295e-06				5.9931	-1.27213e-05
6.00994	7.03479e-06				6.00994	-1.33842e-05				6.00994	6.65655e-05				6.00994	5.89239e-06				6.00994	-3.12418e-06				6.00994	-1.29644e-05
6.02677	7.74026e-06				6.02677	-1.37735e-05				6.02677	6.8128e-05				6.02677	7.47904e-06				6.02677	-1.77345e-06				6.02677	-1.10358e-05
6.04361	4.62082e-06				6.04361	-1.35606e-05				6.04361	6.91948e-05				6.04361	9.48927e-06				6.04361	-9.66466e-07				6.04361	-9.02052e-06
6.06044	2.28521e-06				6.06044	-1.18358e-05				6.06044	6.94064e-05				6.06044	1.13797e-05				6.06044	-6.93861e-07				6.06044	-7.63449e-06
6.07728	3.0276e-06				6.07728	-9.90462e-06				6.07728	6.84311e-05				6.07728	1.14369e-05				6.07728	-1.54952e-06				6.07728	-6.98439e-06
6.09411	3.79058e-06				6.09411	-7.87112e-06				6.09411	6.5849e-05				6.09411	9.9865e-06				6.09411	-9.76453e-07				6.09411	-9.48277e-06
6.11094	4.0844e-06				6.11094	-6.29584e-06				6.11094	6.41506e-05				6.11094	9.19653e-06				6.11094	-9.65834e-08				6.11094	-1.22028e-05
6.12778	3.92596e-06				6.12778	-5.18403e-06				6.12778	6.40519e-05				6.12778	8.60098e-06				6.12778	6.33744e-07				6.12778	-1.44607e-05
6.14461	2.86461e-06				6.14461	-5.16697e-06				6.14461	6.46485e-05				6.14461	7.90867e-06				6.14461	1.219e-06				6.14461	-1.6256e-05
6.16145	1.55675e-06				6.16145	-5.44118e-06				6.16145	6.50003e-05				6.16145	7.30543e-06				6.16145	1.5971e-06				6.16145	-1.69913e-05
6.17828	1.57956e-07				6.17828	-4.66571e-06				6.17828	6.51579e-05				6.17828	9.50665e-06				6.17828	1.43779e-06				6.17828	-1.75915e-05
6.19512	2.17505e-07				6.19512	-3.85246e-06				6.19512	6.58184e-05				6.19512	1.27875e-05				6.19512	6.36447e-07				6.19512	-1.81323e-05
6.21195	1.12091e-06				6.21195	-3.02593e-06				6.21195	6.65169e-05				6.21195	1.59678e-05				6.21195	-3.02029e-06				6.21195	-1.89659e-05
6.22879	2.70058e-06				6.22879	-2.00994e-06				6.22879	6.69544e-05				6.22879	1.81923e-05				6.22879	-4.76855e-06				6.22879	-1.87255e-05
6.24562	4.36848e-06				6.24562	-1.54923e-06				6.24562	6.70399e-05				6.24562	1.95137e-05				6.24562	-5.77877e-06				6.24562	-1.81736e-05
6.26246	5.9892e-06				6.26246	-1.54291e-06				6.26246	6.50697e-05				6.26246	1.92474e-05				6.26246	-6.89099e-06				6.26246	-1.74267e-05
6.27929	7.42939e-06				6.27929	-1.20355e-06				6.27929	6.24356e-05				6.27929	1.80077e-05				6.27929	-8.11621e-06				6.27929	-1.72709e-05
6.29612	8.36054e-06				6.29612	-7.65231e-07				6.29612	6.01562e-05				6.29612	1.68694e-05				6.29612	-9.39957e-06				6.29612	-1.76967e-05
6.31296	8.83612e-06				6.31296	-2.52269e-07				6.31296	5.88547e-05				6.31296	1.58372e-05				6.31296	-1.00209e-05				6.31296	-1.92305e-05
6.32979	8.77555e-06				6.32979	2.65308e-07				6.32979	5.78051e-05				6.32979	1.46733e-05				6.32979	-1.11441e-05				6.32979	-2.01156e-05
6.34663	7.57371e-06				6.34663	5.22821e-07				6.34663	5.7031e-05				6.34663	1.32022e-05				6.34663	-1.27869e-05				6.34663	-1.92105e-05
6.36346	6.29164e-06				6.36346	5.43609e-07				6.36346	5.7652e-05				6.36346	1.23459e-05				6.36346	-1.5594e-05				6.36346	-1.7016e-05
6.3803	4.88984e-06				6.3803	2.66375e-07				6.3803	5.82588e-05				6.3803	1.1789e-05				6.3803	-1.81878e-05				6.3803	-1.50946e-05
6.39713	2.28579e-06				6.39713	-6.59513e-07				6.39713	5.87614e-05				6.39713	1.09233e-05				6.39713	-1.59286e-05				6.39713	-1.37667e-05
6.41397	1.57459e-06				6.41397	-2.58865e-06				6.41397	5.91438e-05				6.41397	9.91705e-06				6.41397	-1.31462e-05				6.41397	-1.73854e-05
6.4308	2.13386e-06				6.4308	-4.17488e-06				6.4308	5.89948e-05				6.4308	1.09465e-05				6.4308	-1.00491e-05				6.4308	-1.99075e-05
6.44764	3.37945e-06				6.44764	-5.54258e-06				6.44764	5.8767e-05				6.44764	1.26062e-05				6.44764	-6.70563e-06				6.44764	-2.23279e-05
6.46447	6.40206e-06				6.46447	-7.26853e-06				6.46447	5.84822e-05				6.46447	1.42362e-05				6.46447	-3.89974e-06				6.46447	-2.4631e-05
6.4813	8.56831e-06				6.4813	-9.24174e-06				6.4813	5.80994e-05				6.4813	1.55666e-05				6.4813	-1.65644e-06				6.4813	-2.57897e-05
6.49814	9.83629e-06				6.49814	-1.02413e-05				6.49814	5.76123e-05				6.49814	1.66393e-05				6.49814	-1.14069e-06				6.49814	-2.60128e-05
6.51497	9.08957e-06				6.51497	-1.10778e-05				6.51497	5.68026e-05				6.51497	1.76751e-05				6.51497	-3.30989e-06				6.51497	-2.54598e-05
6.53181	5.80067e-06				6.53181	-1.3049e-05				6.53181	5.65782e-05				6.53181	1.95944e-05				6.53181	-5.62365e-06				6.53181	-2.45915e-05
6.54864	2.9571e-06				6.54864	-1.58167e-05				6.54864	5.69377e-05				6.54864	2.34108e-05				6.54864	-7.17133e-06				6.54864	-2.32361e-05
6.56548	7.64068e-07				6.56548	-1.59379e-05				6.56548	5.79683e-05				6.56548	2.64985e-05				6.56548	-8.4477e-06				6.56548	-2.22894e-05
6.58231	-9.65098e-07				6.58231	-1.51751e-05				6.58231	5.87565e-05				6.58231	2.88459e-05				6.58231	-1.0573e-05				6.58231	-2.16454e-05
6.59915	-2.17607e-06				6.59915	-1.37317e-05				6.59915	5.93428e-05				6.59915	3.00665e-05				6.59915	-1.32848e-05				6.59915	-2.01111e-05
6.61598	-2.948e-06				6.61598	-1.21044e-05				6.61598	6.03089e-05				6.61598	3.00462e-05				6.61598	-1.37901e-05				6.61598	-1.85583e-05
6.63282	-3.30187e-06				6.63282	-1.06968e-05				6.63282	6.16443e-05				6.63282	3.11522e-05				6.63282	-1.33454e-05				6.63282	-1.72294e-05
6.64965	-4.12447e-07				6.64965	-9.86539e-06				6.64965	6.28636e-05				6.64965	3.19993e-05				6.64965	-1.26748e-05				6.64965	-1.62637e-05
6.66648	2.11221e-06				6.66648	-9.45419e-06				6.66648	6.37576e-05				6.66648	3.25332e-05				6.66648	-1.26008e-05				6.66648	-1.79709e-05
6.68332	4.18829e-06				6.68332	-8.08719e-06				6.68332	6.43086e-05				6.68332	3.21381e-05				6.68332	-1.28548e-05				6.68332	-1.91899e-05
6.70015	5.59624e-06				6.70015	-6.85225e-06				6.70015	6.36959e-05				6.70015	3.13661e-05				6.70015	-1.03162e-05				6.70015	-1.7894e-05
6.71699	6.56793e-06				6.71699	-5.52391e-06				6.71699	6.25018e-05				6.71699	3.02472e-05				6.71699	-8.1948e-06				6.71699	-1.66616e-05
6.73382	7.31825e-06				6.73382	-2.4252e-06				6.73382	6.11641e-05				6.73382	2.82884e-05				6.73382	-6.55986e-06				6.73382	-1.60591e-05
6.75066	8.72742e-06				6.75066	-4.42274e-07				6.75066	6.01863e-05				6.75066	2.65258e-05				6.75066	-5.81698e-06				6.75066	-1.61973e-05
6.76749	9.99804e-06				6.76749	4.39722e-07				6.76749	5.94856e-05				6.76749	2.49162e-05				6.76749	-6.98851e-06				6.76749	-1.94786e-05
6.78433	1.04952e-05				6.78433	-3.93025e-07				6.78433	5.81064e-05				6.78433	2.27669e-05				6.78433	-6.73378e-06				6.78433	-2.10337e-05
6.80116	1.02078e-05				6.80116	-3.16218e-06				6.80116	5.61893e-05				6.80116	2.13292e-05				6.80116	-6.65733e-06				6.80116	-2.13793e-05
6.818	7.91347e-06				6.818	-4.37522e-06				6.818	5.49781e-05				6.818	2.01746e-05				6.818	-6.80163e-06				6.818	-2.16964e-05
6.83483	6.7788e-06				6.83483	-4.93103e-06				6.83483	5.40873e-05				6.83483	1.86266e-05				6.83483	-7.20465e-06				6.83483	-2.20338e-05
6.85167	6.01477e-06				6.85167	-5.25115e-06				6.85167	5.34448e-05				6.85167	1.68897e-05				6.85167	-5.51021e-06				6.85167	-2.24426e-05
6.8685	3.61353e-06				6.8685	-5.52617e-06				6.8685	5.27844e-05				6.8685	1.74934e-05				6.8685	-3.39819e-06				6.8685	-2.14794e-05
6.88533	-1.7852e-07				6.88533	-5.87853e-06				6.88533	5.20931e-05				6.88533	1.80993e-05				6.88533	-1.32124e-06				6.88533	-1.93013e-05
6.90217	-3.82131e-06				6.90217	-7.87658e-06				6.90217	5.11312e-05				6.90217	1.82072e-05				6.90217	4.29215e-07				6.90217	-1.73875e-05
6.919	-6.24025e-06				6.919	-9.27037e-06				6.919	4.83618e-05				6.919	1.78239e-05				6.919	1.87621e-06				6.919	-1.57905e-05
6.93584	-6.96605e-06				6.93584	-1.12314e-05				6.93584	4.82704e-05				6.93584	1.63612e-05				6.93584	2.85958e-06				6.93584	-1.51638e-05
6.95267	-6.92846e-06				6.95267	-1.3744e-05				6.95267	4.939e-05				6.95267	1.53926e-05				6.95267	3.34303e-06				6.95267	-1.55702e-05
6.96951	-6.92129e-06				6.96951	-1.70415e-05				6.96951	5.03673e-05				6.96951	1.41481e-05				6.96951	2.04154e-06				6.96951	-1.56517e-05
6.98634	-7.00881e-06				6.98634	-1.98888e-05				6.98634	5.11083e-05				6.98634	1.27767e-05				6.98634	7.06724e-07				6.98634	-1.57284e-05
7.00318	-7.83511e-06				7.00318	-1.85711e-05				7.00318	5.05984e-05				7.00318	1.33176e-05				7.00318	1.36148e-06				7.00318	-1.64246e-05
7.02001	-8.5642e-06				7.02001	-1.66437e-05				7.02001	5.04113e-05				7.02001	1.42428e-05				7.02001	1.88447e-06				7.02001	-1.75145e-05
7.03685	-7.19865e-06				7.03685	-1.4341e-05				7.03685	5.09081e-05				7.03685	1.54444e-05				7.03685	2.2076e-06				7.03685	-1.65109e-05
7.05368	-5.13705e-06				7.05368	-1.23194e-05				7.05368	5.09116e-05				7.05368	1.6747e-05				7.05368	2.05992e-06				7.05368	-1.42887e-05
7.07051	-3.3509e-06				7.07051	-1.08782e-05				7.07051	5.04432e-05				7.07051	1.72555e-05				7.07051	1.49897e-06				7.07051	-1.22093e-05
7.08735	-2.23329e-06				7.08735	-9.98034e-06				7.08735	4.9435e-05				7.08735	1.70052e-05				7.08735	6.81738e-07				7.08735	-1.2043e-05
7.10418	-1.73438e-06				7.10418	-1.01764e-05				7.10418	4.82535e-05				7.10418	1.54187e-05				7.10418	1.14981e-06				7.10418	-1.34699e-05
7.12102	-2.11647e-06				7.12102	-1.28559e-05				7.12102	4.68731e-05				7.12102	1.35732e-05				7.12102	2.04692e-06				7.12102	-1.45325e-05
7.13785	-1.30261e-06				7.13785	-1.61701e-05				7.13785	4.46672e-05				7.13785	1.67592e-05				7.13785	3.28059e-06				7.13785	-1.47944e-05
7.15469	5.38623e-07				7.15469	-1.81226e-05				7.15469	4.60552e-05				7.15469	1.96336e-05				7.15469	4.71166e-06				7.15469	-1.53447e-05
7.17152	2.17581e-06				7.17152	-1.76827e-05				7.17152	4.74814e-05				7.17152	2.20427e-05				7.17152	6.32214e-06				7.17152	-1.62211e-05
7.18836	3.2319e-06				7.18836	-1.58488e-05				7.18836	4.85895e-05				7.18836	2.3647e-05				7.18836	8.27239e-06				7.18836	-1.78997e-05
7.20519	3.70182e-06				7.20519	-1.36985e-05				7.20519	4.94136e-05				7.20519	2.49017e-05				7.20519	1.006e-05				7.20519	-1.78955e-05
7.22203	2.6228e-06				7.22203	-1.24748e-05				7.22203	4.99438e-05				7.22203	2.58697e-05				7.22203	1.03601e-05				7.22203	-1.72096e-05
7.23886	1.95349e-06				7.23886	-1.20314e-05				7.23886	5.0046e-05				7.23886	2.66099e-05				7.23886	9.29194e-06				7.23886	-1.70155e-05
7.25569	2.91891e-06				7.25569	-1.13183e-05				7.25569	4.97887e-05				7.25569	2.70974e-05				7.25569	6.43392e-06				7.25569	-1.72796e-05
7.27253	4.30204e-06				7.27253	-9.32099e-06				7.27253	4.94212e-05				7.27253	2.68312e-05				7.27253	3.0833e-06				7.27253	-1.7951e-05
7.28936	4.40045e-06				7.28936	-7.67919e-06				7.28936	4.86678e-05				7.28936	3.11818e-05				7.28936	-7.71671e-07				7.28936	-1.93825e-05
7.3062	3.26728e-06				7.3062	-6.43625e-06				7.3062	4.76577e-05				7.3062	3.53287e-05				7.3062	-6.53551e-06				7.3062	-2.03999e-05
7.32303	8.83498e-08				7.32303	-6.36024e-06				7.32303	4.77335e-05				7.32303	3.8111e-05				7.32303	-8.47082e-06				7.32303	-1.94276e-05
7.33987	-2.87426e-06				7.33987	-9.88276e-06				7.33987	4.85838e-05				7.33987	3.96168e-05				7.33987	-8.91069e-06				7.33987	-1.79483e-05
7.3567	-5.3973e-06				7.3567	-1.0516e-05				7.3567	4.91052e-05				7.3567	3.90725e-05				7.3567	-9.00188e-06				7.3567	-1.63354e-05
7.37354	-7.71818e-06				7.37354	-1.06155e-05				7.37354	4.92891e-05				7.37354	3.83678e-05				7.37354	-9.51658e-06				7.37354	-1.38331e-05
7.39037	-9.76826e-06				7.39037	-1.03409e-05				7.39037	4.88528e-05				7.39037	3.75497e-05				7.39037	-1.03587e-05				7.39037	-1.1836e-05
7.40721	-1.00445e-05				7.40721	-9.88469e-06				7.40721	4.78051e-05				7.40721	3.62425e-05				7.40721	-1.05305e-05				7.40721	-1.03377e-05
7.42404	-9.62021e-06				7.42404	-9.48492e-06				7.42404	4.86353e-05				7.42404	3.63519e-05				7.42404	-1.01554e-05				7.42404	-9.60877e-06
7.44087	-9.38332e-06				7.44087	-9.22454e-06				7.44087	4.93798e-05				7.44087	3.68555e-05				7.44087	-1.02691e-05				7.44087	-1.00358e-05
7.45771	-9.35357e-06				7.45771	-1.02829e-05				7.45771	4.99602e-05				7.45771	3.5803e-05				7.45771	-1.09225e-05				7.45771	-8.25092e-06
7.47454	-9.5269e-06				7.47454	-1.09323e-05				7.47454	4.98418e-05				7.47454	3.34582e-05				7.47454	-1.3219e-05				7.47454	-6.22134e-06
7.49138	-5.84021e-06				7.49138	-1.15763e-05				7.49138	4.7362e-05				7.49138	3.16663e-05				7.49138	-1.46244e-05				7.49138	-4.31489e-06
7.50821	-1.85379e-06				7.50821	-1.23562e-05				7.50821	4.8073e-05				7.50821	3.01686e-05				7.50821	-1.59365e-05				7.50821	-3.17314e-06
7.52505	1.07456e-06				7.52505	-1.49385e-05				7.52505	4.88264e-05				7.52505	2.89717e-05				7.52505	-1.72335e-05				7.52505	-2.65817e-06
7.54188	2.99674e-06				7.54188	-1.51259e-05				7.54188	4.94228e-05				7.54188	2.88434e-05				7.54188	-1.91456e-05				7.54188	-1.90129e-06
7.55872	3.29952e-06				7.55872	-1.49904e-05				7.55872	4.9849e-05				7.55872	2.8596e-05				7.55872	-2.17672e-05				7.55872	-1.13217e-06
7.57555	3.73325e-06				7.57555	-1.54166e-05				7.57555	4.96855e-05				7.57555	2.81246e-05				7.57555	-2.01749e-05				7.57555	-8.10463e-07
7.59239	4.21534e-06				7.59239	-1.62566e-05				7.59239	4.9839e-05				7.59239	2.61122e-05				7.59239	-1.8606e-05				7.59239	-9.17754e-07
7.60922	4.30581e-06				7.60922	-1.60068e-05				7.60922	4.9612e-05				7.60922	2.22845e-05				7.60922	-1.77337e-05				7.60922	-1.80286e-06
7.62605	3.98948e-06				7.62605	-1.54955e-05				7.62605	4.90095e-05				7.62605	2.0356e-05				7.62605	-1.74645e-05				7.62605	-2.71398e-06
7.64289	2.71932e-06				7.64289	-1.50344e-05				7.64289	4.77256e-05				7.64289	1.87547e-05				7.64289	-1.75092e-05				7.64289	-3.5418e-06
7.65972	4.44869e-06				7.65972	-1.56956e-05				7.65972	4.63978e-05				7.65972	1.72365e-05				7.65972	-1.78435e-05				7.65972	-3.04721e-06
7.67656	6.72502e-06				7.67656	-1.73059e-05				7.67656	4.7249e-05				7.67656	1.58382e-05				7.67656	-1.88069e-05				7.67656	-2.24112e-06
7.69339	9.17843e-06				7.69339	-1.86437e-05				7.69339	4.88297e-05				7.69339	1.53248e-05				7.69339	-1.95251e-05				7.69339	-1.56936e-06
7.71023	1.12816e-05				7.71023	-1.59689e-05				7.71023	5.03457e-05				7.71023	1.48678e-05				7.71023	-2.02873e-05				7.71023	-1.13263e-06
7.72706	1.18084e-05				7.72706	-1.43701e-05				7.72706	5.16232e-05				7.72706	1.44674e-05				7.72706	-2.11505e-05				7.72706	-2.46422e-06
7.7439	1.09807e-05				7.7439	-1.39135e-05				7.7439	5.26666e-05				7.7439	1.46925e-05				7.7439	-2.28161e-05				7.7439	-4.1081e-06
7.76073	9.65676e-06				7.76073	-1.51142e-05				7.76073	5.31244e-05				7.76073	1.60236e-05				7.76073	-2.33848e-05				7.76073	-6.02682e-06
7.77757	7.87507e-06				7.77757	-1.53704e-05				7.77757	5.28172e-05				7.77757	1.82412e-05				7.77757	-2.27751e-05				7.77757	-8.97327e-06
7.7944	4.95242e-06				7.7944	-1.54016e-05				7.7944	5.23609e-05				7.7944	1.99505e-05				7.7944	-2.0935e-05				7.7944	-1.24431e-05
7.81123	2.74016e-06				7.81123	-1.54765e-05				7.81123	5.17939e-05				7.81123	2.11609e-05				7.81123	-1.85943e-05				7.81123	-1.33377e-05
7.82807	4.02632e-06				7.82807	-1.56086e-05				7.82807	5.12827e-05				7.82807	2.17052e-05				7.82807	-1.63547e-05				7.82807	-1.26952e-05
7.8449	5.84974e-06				7.8449	-1.59765e-05				7.8449	5.20545e-05				7.8449	2.19973e-05				7.8449	-1.53343e-05				7.8449	-1.16174e-05
7.86174	8.36376e-06				7.86174	-1.65155e-05				7.86174	5.29297e-05				7.86174	2.05566e-05				7.86174	-1.53069e-05				7.86174	-1.15556e-05
7.87857	9.91014e-06				7.87857	-1.65946e-05				7.87857	5.36341e-05				7.87857	1.77267e-05				7.87857	-1.47363e-05				7.87857	-1.23524e-05
7.89541	1.05274e-05				7.89541	-1.6361e-05				7.89541	5.41798e-05				7.89541	1.38529e-05				7.89541	-1.44627e-05				7.89541	-1.28913e-05
7.91224	9.58769e-06				7.91224	-1.61585e-05				7.91224	5.4452e-05				7.91224	1.23385e-05				7.91224	-1.4628e-05				7.91224	-1.25309e-05
7.92908	5.7779e-06				7.92908	-1.6239e-05				7.92908	5.35482e-05				7.92908	1.19039e-05				7.92908	-1.72896e-05				7.92908	-1.18941e-05
7.94591	2.56989e-06				7.94591	-1.65703e-05				7.94591	5.42385e-05				7.94591	1.22471e-05				7.94591	-1.78456e-05				7.94591	-1.10403e-05
7.96275	1.83286e-06				7.96275	-1.71059e-05				7.96275	5.72415e-05				7.96275	1.15388e-05				7.96275	-1.76674e-05				7.96275	-1.00463e-05
7.97958	1.65661e-06				7.97958	-1.78905e-05				7.97958	5.94791e-05				7.97958	9.78807e-06				7.97958	-1.69056e-05				7.97958	-9.05168e-06
7.99642	9.55528e-07				7.99642	-1.99273e-05				7.99642	6.09292e-05				7.99642	6.03979e-06				7.99642	-1.57266e-05				7.99642	-8.06173e-06
8.01325	-2.30325e-07				8.01325	-2.13262e-05				8.01325	6.11642e-05				8.01325	2.54208e-06				8.01325	-1.46917e-05				8.01325	-7.0967e-06
8.03008	-1.73877e-06				8.03008	-2.21108e-05				8.03008	5.99995e-05				8.03008	1.66771e-06				8.03008	-1.40094e-05				8.03008	-6.27767e-06
8.04692	-1.88606e-06				8.04692	-2.2298e-05				8.04692	6.01408e-05				8.04692	6.24086e-06				8.04692	-1.36512e-05				8.04692	-5.66786e-06
8.06375	-7.39985e-07				8.06375	-2.08916e-05				8.06375	5.97063e-05				8.06375	1.00295e-05				8.06375	-1.38342e-05				8.06375	-6.36895e-06
8.08059	-4.21258e-08				8.08059	-1.80791e-05				8.08059	5.86749e-05				8.08059	1.28891e-05				8.08059	-1.51227e-05				8.08059	-6.6883e-06
8.09742	1.72143e-07				8.09742	-1.5076e-05				8.09742	5.65545e-05				8.09742	1.41487e-05				8.09742	-1.49085e-05				8.09742	-7.34808e-06
8.11426	-5.7261e-07				8.11426	-1.19748e-05				8.11426	5.41151e-05				8.11426	1.5596e-05				8.11426	-1.45437e-05				8.11426	-8.21365e-06
8.13109	-2.25241e-07				8.13109	-9.87985e-06				8.13109	5.37409e-05				8.13109	1.70231e-05				8.13109	-1.44441e-05				8.13109	-7.65698e-06
8.14793	2.46483e-06				8.14793	-8.76384e-06				8.14793	5.38254e-05				8.14793	1.84546e-05				8.14793	-1.45077e-05				8.14793	-7.84229e-06
8.16476	5.64823e-06				8.16476	-9.58349e-06				8.16476	5.42309e-05				8.16476	2.03737e-05				8.16476	-1.35616e-05				8.16476	-8.79031e-06
8.1816	8.77653e-06				8.1816	-1.05241e-05				8.1816	5.45497e-05				8.1816	2.23761e-05				8.1816	-1.22725e-05				8.1816	-1.10676e-05
8.19843	1.16023e-05				8.19843	-1.15509e-05				8.19843	5.4757e-05				8.19843	2.44299e-05				8.19843	-1.02224e-05				8.19843	-1.19551e-05
8.21526	1.3632e-05				8.21526	-1.32932e-05				8.21526	5.43943e-05				8.21526	2.63958e-05				8.21526	-8.38671e-06				8.21526	-1.04266e-05
8.2321	1.4985e-05				8.2321	-1.59059e-05				8.2321	5.21293e-05				8.2321	2.80505e-05				8.2321	-7.24323e-06				8.2321	-8.42725e-06
8.24893	1.61397e-05				8.24893	-1.62264e-05				8.24893	5.00344e-05				8.24893	2.93983e-05				8.24893	-6.80847e-06				8.24893	-6.1147e-06
8.26577	1.71203e-05				8.26577	-1.48174e-05				8.26577	4.81358e-05				8.26577	2.98838e-05				8.26577	-8.37148e-06				8.26577	-4.04134e-06
8.2826	1.79501e-05				8.2826	-1.32443e-05				8.2826	4.61882e-05				8.2826	2.80968e-05				8.2826	-9.8264e-06				8.2826	-2.08956e-06
8.29944	1.85087e-05				8.29944	-1.15926e-05				8.29944	4.45461e-05				8.29944	2.61541e-05				8.29944	-1.11569e-05				8.29944	-2.46408e-07
8.31627	1.69584e-05				8.31627	-1.01398e-05				8.31627	4.34973e-05				8.31627	2.40997e-05				8.31627	-1.28269e-05				8.31627	1.36604e-06
8.33311	1.45896e-05				8.33311	-9.17756e-06				8.33311	4.28499e-05				8.33311	2.13402e-05				8.33311	-1.34075e-05				8.33311	2.63269e-06
8.34994	1.32212e-05				8.34994	-8.64624e-06				8.34994	4.2346e-05				8.34994	1.90815e-05				8.34994	-1.38874e-05				8.34994	3.5008e-06
8.36678	1.23851e-05				8.36678	-8.47213e-06				8.36678	4.15123e-05				8.36678	1.69222e-05				8.36678	-1.44475e-05				8.36678	2.34783e-06
8.38361	1.19789e-05				8.38361	-8.63886e-06				8.38361	4.04261e-05				8.38361	1.47399e-05				8.38361	-1.50848e-05				8.38361	-3.02371e-06
8.40044	1.17402e-05				8.40044	-9.78878e-06				8.40044	3.9803e-05				8.40044	1.12339e-05				8.40044	-1.58427e-05				8.40044	-5.69243e-06
8.41728	1.18589e-05				8.41728	-1.37453e-05				8.41728	3.94115e-05				8.41728	9.13102e-06				8.41728	-1.67879e-05				8.41728	-4.45573e-06
8.43411	1.23207e-05				8.43411	-1.69394e-05				8.43411	3.92577e-05				8.43411	7.50043e-06				8.43411	-1.93188e-05				8.43411	-1.31144e-06
8.45095	1.34714e-05				8.45095	-1.7547e-05				8.45095	3.99647e-05				8.45095	5.83055e-06				8.45095	-2.5346e-05				8.45095	1.69609e-06
8.46778	1.43631e-05				8.46778	-1.65588e-05				8.46778	4.0754e-05				8.46778	4.19511e-06				8.46778	-2.95645e-05				8.46778	4.34911e-06
8.48462	1.49809e-05				8.48462	-1.51409e-05				8.48462	4.16363e-05				8.48462	3.84453e-06				8.48462	-3.25501e-05				8.48462	6.60589e-06
8.50145	1.50329e-05				8.50145	-1.34401e-05				8.50145	4.32826e-05				8.50145	4.30466e-06				8.50145	-3.29873e-05				8.50145	8.31774e-06
8.51829	1.45723e-05				8.51829	-1.23217e-05				8.51829	4.50383e-05				8.51829	4.77374e-06				8.51829	-3.25091e-05				8.51829	6.67911e-06
8.53512	1.5662e-05				8.53512	-1.17947e-05				8.53512	4.65041e-05				8.53512	4.84191e-06				8.53512	-3.12551e-05				8.53512	5.69733e-06
8.55196	1.70791e-05				8.55196	-1.27076e-05				8.55196	4.769e-05				8.55196	4.58199e-06				8.55196	-2.88183e-05				8.55196	5.2541e-06
8.56879	1.82189e-05				8.56879	-1.43711e-05				8.56879	4.83491e-05				8.56879	4.48496e-06				8.56879	-2.61409e-05				8.56879	4.85188e-06
8.58562	1.90572e-05				8.58562	-1.65632e-05				8.58562	4.83691e-05				8.58562	4.25162e-06				8.58562	-2.3303e-05				8.58562	4.43487e-06
8.60246	1.88669e-05				8.60246	-1.77728e-05				8.60246	4.53432e-05				8.60246	3.89818e-06				8.60246	-2.0641e-05				8.60246	3.42723e-06
8.61929	1.67654e-05				8.61929	-1.86213e-05				8.61929	4.31643e-05				8.61929	3.46722e-06				8.61929	-1.86997e-05				8.61929	1.5541e-06
8.63613	1.31437e-05				8.63613	-1.96763e-05				8.63613	4.13523e-05				8.63613	1.54645e-06				8.63613	-1.7433e-05				8.63613	-1.19651e-06
8.65296	1.06373e-05				8.65296	-2.09674e-05				8.65296	4.03239e-05				8.65296	-2.15131e-06				8.65296	-1.72638e-05				8.65296	-3.67014e-06
8.6698	9.40835e-06				8.6698	-2.30159e-05				8.6698	3.97025e-05				8.6698	-4.12755e-06				8.6698	-1.74323e-05				8.6698	-5.08345e-06
8.68663	8.38343e-06				8.68663	-2.44025e-05				8.68663	3.92654e-05				8.68663	-5.32173e-06				8.68663	-1.80082e-05				8.68663	-5.54587e-06
8.70347	7.59112e-06				8.70347	-2.5773e-05				8.70347	3.89057e-05				8.70347	-6.75114e-06				8.70347	-1.90702e-05				8.70347	-5.0665e-06
8.7203	8.29892e-06				8.7203	-2.68483e-05				8.7203	3.86317e-05				8.7203	-8.41921e-06				8.7203	-1.94204e-05				8.7203	-4.86273e-06
8.73714	9.34331e-06				8.73714	-2.33115e-05				8.73714	3.87343e-05				8.73714	-1.02922e-05				8.73714	-1.75461e-05				8.73714	-4.953e-06
8.75397	9.87049e-06				8.75397	-2.05091e-05				8.75397	3.86627e-05				8.75397	-1.07864e-05				8.75397	-1.50047e-05				8.75397	-5.60354e-06
8.7708	1.00273e-05				8.7708	-1.85726e-05				8.7708	3.84669e-05				8.7708	-9.73019e-06				8.7708	-1.42179e-05				8.7708	-6.89653e-06
8.78764	1.13757e-05				8.78764	-1.83626e-05				8.78764	3.88097e-05				8.78764	-8.11137e-06				8.78764	-1.50241e-05				8.78764	-7.67581e-06
8.80447	1.29407e-05				8.80447	-1.9463e-05				8.80447	3.92296e-05				8.80447	-6.43861e-06				8.80447	-1.71751e-05				8.80447	-8.57223e-06
8.82131	1.21516e-05				8.82131	-2.00528e-05				8.82131	3.92345e-05				8.82131	-4.72968e-06				8.82131	-1.83872e-05				8.82131	-9.61074e-06
8.83814	9.38272e-06				8.83814	-2.04681e-05				8.83814	3.89046e-05				8.83814	-2.9675e-06				8.83814	-1.93623e-05				8.83814	-1.10209e-05
8.85498	6.96935e-06				8.85498	-2.07391e-05				8.85498	3.88275e-05				8.85498	-1.6046e-06				8.85498	-2.02377e-05				8.85498	-1.17525e-05
8.87181	5.89554e-06				8.87181	-2.08152e-05				8.87181	3.85967e-05				8.87181	-7.63417e-07				8.87181	-2.09799e-05				8.87181	-1.22762e-05
8.88865	5.3303e-06				8.88865	-2.08862e-05				8.88865	3.80506e-05				8.88865	-2.72471e-06				8.88865	-2.08617e-05				8.88865	-1.25915e-05
8.90548	5.29089e-06				8.90548	-2.10114e-05				8.90548	3.48092e-05				8.90548	-4.89556e-06				8.90548	-2.04659e-05				8.90548	-1.20455e-05
8.92232	7.37016e-06				8.92232	-2.19972e-05				8.92232	3.2268e-05				8.92232	-8.74041e-06				8.92232	-2.01388e-05				8.92232	-1.08846e-05
8.93915	9.86217e-06				8.93915	-2.36729e-05				8.93915	3.05542e-05				8.93915	-1.13032e-05				8.93915	-1.99174e-05				8.93915	-9.78635e-06
8.95598	1.22767e-05				8.95598	-2.47591e-05				8.95598	3.04046e-05				8.95598	-1.3356e-05				8.95598	-2.03562e-05				8.95598	-9.007e-06
8.97282	1.39303e-05				8.97282	-2.55864e-05				8.97282	3.12759e-05				8.97282	-1.49286e-05				8.97282	-2.13642e-05				8.97282	-8.44291e-06
8.98965	1.49623e-05				8.98965	-2.66322e-05				8.98965	3.20694e-05				8.98965	-1.50984e-05				8.98965	-2.25957e-05				8.98965	-7.03312e-06
9.00649	1.63106e-05				9.00649	-2.78664e-05				9.00649	3.28466e-05				9.00649	-1.49195e-05				9.00649	-2.40471e-05				9.00649	-5.0111e-06
9.02332	1.76047e-05				9.02332	-2.88154e-05				9.02332	3.34047e-05				9.02332	-1.48341e-05				9.02332	-2.61861e-05				9.02332	-3.66767e-06
9.04016	1.83126e-05				9.04016	-2.62935e-05				9.04016	3.36739e-05				9.04016	-1.48651e-05				9.04016	-2.7755e-05				9.04016	-2.98758e-06
9.05699	1.85086e-05				9.05699	-2.4194e-05				9.05699	3.22502e-05				9.05699	-1.55445e-05				9.05699	-2.94402e-05				9.05699	-3.60157e-06
9.07383	1.84179e-05				9.07383	-2.26096e-05				9.07383	2.9389e-05				9.07383	-1.9398e-05				9.07383	-3.12423e-05				9.07383	-6.98813e-06
9.09066	1.80552e-05				9.09066	-2.18931e-05				9.09066	2.66025e-05				9.09066	-2.1798e-05				9.09066	-3.28076e-05				9.09066	-8.88842e-06
9.1075	1.70372e-05				9.1075	-2.18179e-05				9.1075	2.80417e-05				9.1075	-2.33085e-05				9.1075	-3.04728e-05				9.1075	-1.01004e-05
9.12433	1.64248e-05				9.12433	-2.28652e-05				9.12433	2.93727e-05				9.12433	-2.39241e-05				9.12433	-2.82339e-05				9.12433	-1.24103e-05
9.14117	1.67529e-05				9.14117	-2.30349e-05				9.14117	3.04375e-05				9.14117	-2.16235e-05				9.14117	-2.65639e-05				9.14117	-1.56037e-05
9.158	1.70006e-05				9.158	-2.29325e-05				9.158	3.07414e-05				9.158	-1.91807e-05				9.158	-2.53776e-05				9.158	-1.76675e-05
9.17483	1.7158e-05				9.17483	-2.40014e-05				9.17483	3.07606e-05				9.17483	-1.7005e-05				9.17483	-2.43583e-05				9.17483	-1.76702e-05
9.19167	1.73815e-05				9.19167	-2.59989e-05				9.19167	3.05347e-05				9.19167	-1.503e-05				9.19167	-2.37859e-05				9.19167	-1.72912e-05
9.2085	1.75894e-05				9.2085	-2.68932e-05				9.2085	2.98585e-05				9.2085	-1.2648e-05				9.2085	-2.36886e-05				9.2085	-1.69706e-05
9.22534	1.77937e-05				9.22534	-2.73977e-05				9.22534	2.85205e-05				9.22534	-1.02715e-05				9.22534	-2.53375e-05				9.22534	-1.68194e-05
9.24217	1.81768e-05				9.24217	-2.75694e-05				9.24217	2.62258e-05				9.24217	-8.37002e-06				9.24217	-2.95254e-05				9.24217	-1.83073e-05
9.25901	1.85283e-05				9.25901	-2.71591e-05				9.25901	2.55049e-05				9.25901	-6.92138e-06				9.25901	-3.04024e-05				9.25901	-1.8553e-05
9.27584	1.87114e-05				9.27584	-2.65245e-05				9.27584	2.72145e-05				9.27584	-6.3218e-06				9.27584	-2.98349e-05				9.27584	-1.84154e-05
9.29268	1.87366e-05				9.29268	-2.50933e-05				9.29268	2.86103e-05				9.29268	-6.55232e-06				9.29268	-2.95953e-05				9.29268	-1.79622e-05
9.30951	1.86154e-05				9.30951	-2.27739e-05				9.30951	2.96182e-05				9.30951	-8.52924e-06				9.30951	-2.98782e-05				9.30951	-1.7029e-05
9.32635	2.02145e-05				9.32635	-2.12234e-05				9.32635	2.96987e-05				9.32635	-1.1739e-05				9.32635	-3.31999e-05				9.32635	-1.5671e-05
9.34318	2.22791e-05				9.34318	-2.04253e-05				9.34318	2.7456e-05				9.34318	-1.14925e-05				9.34318	-3.43019e-05				9.34318	-1.39044e-05
9.36001	2.39232e-05				9.36001	-2.0754e-05				9.36001	2.39579e-05				9.36001	-1.05726e-05				9.36001	-3.53388e-05				9.36001	-1.23663e-05
9.37685	2.5164e-05				9.37685	-2.03907e-05				9.37685	2.18824e-05				9.37685	-9.1653e-06				9.37685	-3.64737e-05				9.37685	-1.10991e-05
9.39368	2.58224e-05				9.39368	-1.99969e-05				9.39368	2.14738e-05				9.39368	-7.43918e-06				9.39368	-3.88343e-05				9.39368	-1.0969e-05
9.41052	2.59275e-05				9.41052	-1.96091e-05				9.41052	2.13486e-05				9.41052	-5.99926e-06				9.41052	-4.00848e-05				9.41052	-1.23744e-05
9.42735	2.59873e-05				9.42735	-1.9389e-05				9.42735	2.28194e-05				9.42735	-4.86096e-06				9.42735	-4.07117e-05				9.42735	-1.3094e-05
9.44419	2.59946e-05				9.44419	-1.93322e-05				9.44419	2.48564e-05				9.44419	-4.59165e-06				9.44419	-4.07884e-05				9.44419	-1.31955e-05
9.46102	2.54324e-05				9.46102	-1.96575e-05				9.46102	2.68692e-05				9.46102	-5.87695e-06				9.46102	-3.99725e-05				9.46102	-1.34167e-05
9.47786	2.32281e-05				9.47786	-2.06949e-05				9.47786	2.75548e-05				9.47786	-7.86575e-06				9.47786	-3.88869e-05				9.47786	-1.37737e-05
9.49469	2.10052e-05				9.49469	-2.18101e-05				9.49469	2.71101e-05				9.49469	-6.29912e-06				9.49469	-3.75878e-05				9.49469	-1.43968e-05
9.51153	1.87611e-05				9.51153	-2.25623e-05				9.51153	2.65289e-05				9.51153	-4.07284e-06				9.51153	-3.61166e-05				9.51153	-1.50793e-05
9.52836	1.58143e-05				9.52836	-2.32862e-05				9.52836	2.57986e-05				9.52836	-2.77469e-06				9.52836	-3.47356e-05				9.52836	-1.58223e-05
9.54519	1.47574e-05				9.54519	-2.40008e-05				9.54519	2.4006e-05				9.54519	-2.36719e-06				9.54519	-3.37672e-05				9.54519	-1.68249e-05
9.56203	1.48689e-05				9.56203	-2.47701e-05				9.56203	2.17324e-05				9.56203	-3.29349e-06				9.56203	-3.30921e-05				9.56203	-1.75586e-05
9.57886	1.59452e-05				9.57886	-2.56615e-05				9.57886	2.19845e-05				9.57886	-3.49663e-06				9.57886	-3.1615e-05				9.57886	-1.82434e-05
9.5957	1.75336e-05				9.5957	-2.77051e-05				9.5957	2.37942e-05				9.5957	-3.04747e-06				9.5957	-3.03922e-05				9.5957	-2.01378e-05
9.61253	1.89082e-05				9.61253	-2.9466e-05				9.61253	2.53984e-05				9.61253	-2.44694e-06				9.61253	-2.94694e-05				9.61253	-2.29452e-05
9.62937	1.92433e-05				9.62937	-3.03677e-05				9.62937	2.65475e-05				9.62937	-1.69047e-06				9.62937	-2.9581e-05				9.62937	-2.39403e-05
9.6462	1.87957e-05				9.6462	-3.09554e-05				9.6462	2.72726e-05				9.6462	-2.26903e-07				9.6462	-3.12126e-05				9.6462	-2.35702e-05
9.66304	1.98044e-05				9.66304	-3.12514e-05				9.66304	2.73443e-05				9.66304	1.02542e-06				9.66304	-3.27829e-05				9.66304	-2.30693e-05
9.67987	2.16149e-05				9.67987	-3.07106e-05				9.67987	2.8319e-05				9.67987	2.01236e-06				9.67987	-3.42983e-05				9.67987	-2.26262e-05
9.69671	2.28031e-05				9.69671	-2.9503e-05				9.69671	2.9054e-05				9.69671	1.76442e-06				9.69671	-3.62722e-05				9.69671	-2.2182e-05
9.71354	2.33842e-05				9.71354	-2.8839e-05				9.71354	2.95321e-05				9.71354	-1.9069e-06				9.71354	-3.55802e-05				9.71354	-2.09239e-05
9.73037	2.29819e-05				9.73037	-2.87111e-05				9.73037	2.95393e-05				9.73037	-4.90692e-06				9.73037	-3.38807e-05				9.73037	-1.95812e-05
9.74721	2.11079e-05				9.74721	-2.9591e-05				9.74721	2.83968e-05				9.74721	-7.58092e-06				9.74721	-3.36225e-05				9.74721	-1.8623e-05
9.76404	2.15694e-05				9.76404	-3.2468e-05				9.76404	2.57242e-05				9.76404	-9.96424e-06				9.76404	-3.4714e-05				9.76404	-1.7915e-05
9.78088	2.23818e-05				9.78088	-3.47386e-05				9.78088	2.38045e-05				9.78088	-1.16526e-05				9.78088	-3.71728e-05				9.78088	-1.60117e-05
9.79771	2.29516e-05				9.79771	-3.43161e-05				9.79771	2.17498e-05				9.79771	-1.19425e-05				9.79771	-3.64052e-05				9.79771	-1.40567e-05
9.81455	2.32856e-05				9.81455	-3.38993e-05				9.81455	1.94387e-05				9.81455	-1.10603e-05				9.81455	-3.59134e-05				9.81455	-1.24478e-05
9.83138	2.32522e-05				9.83138	-3.36041e-05				9.83138	1.53822e-05				9.83138	-9.94596e-06				9.83138	-3.58523e-05				9.83138	-1.11715e-05
9.84822	2.28659e-05				9.84822	-3.39481e-05				9.84822	1.2407e-05				9.84822	-7.29346e-06				9.84822	-3.73215e-05				9.84822	-1.051e-05
9.86505	2.17228e-05				9.86505	-3.53147e-05				9.86505	1.02368e-05				9.86505	-4.49286e-06				9.86505	-3.88304e-05				9.86505	-9.99077e-06
9.88189	2.04898e-05				9.88189	-3.56373e-05				9.88189	8.4764e-06				9.88189	-4.61029e-06				9.88189	-4.03535e-05				9.88189	-9.89313e-06
9.89872	1.91968e-05				9.89872	-3.50336e-05				9.89872	7.04537e-06				9.89872	-7.29775e-06				9.89872	-4.23822e-05				9.89872	-1.23327e-05
9.91555	1.77871e-05				9.91555	-3.41039e-05				9.91555	5.70252e-06				9.91555	-1.13665e-05				9.91555	-4.56827e-05				9.91555	-1.33301e-05
9.93239	1.5953e-05				9.93239	-3.14296e-05				9.93239	4.40661e-06				9.93239	-1.35515e-05				9.93239	-4.47118e-05				9.93239	-1.41334e-05
9.94922	1.16547e-05				9.94922	-2.8148e-05				9.94922	2.95533e-06				9.94922	-1.40868e-05				9.94922	-4.25495e-05				9.94922	-1.48228e-05
9.96606	9.37479e-06				9.96606	-2.56964e-05				9.96606	3.48045e-06				9.96606	-1.4143e-05				9.96606	-3.98591e-05				9.96606	-1.55604e-05
9.98289	8.29517e-06				9.98289	-2.40708e-05				9.98289	4.53139e-06				9.98289	-1.11467e-05				9.98289	-3.72572e-05				9.98289	-1.63855e-05
9.99973	8.1631e-06				9.99973	-2.41162e-05				9.99973	5.30278e-06				9.99973	-8.03521e-06				9.99973	-3.47931e-05				9.99973	-1.78166e-05
10.0166	7.94523e-06				10.0166	-2.44052e-05				10.0166	5.78806e-06				10.0166	-5.38235e-06				10.0166	-3.31172e-05				10.0166	-1.80918e-05
10.0334	7.58765e-06				10.0334	-2.48736e-05				10.0334	5.74353e-06				10.0334	-3.19289e-06				10.0334	-3.21753e-05				10.0334	-1.824e-05
10.0502	6.87536e-06				10.0502	-2.57254e-05				10.0502	6.07764e-06				10.0502	-2.22564e-06				10.0502	-3.25174e-05				10.0502	-1.94278e-05
10.0671	1.02313e-05				10.0671	-2.7187e-05				10.0671	6.00859e-06				10.0671	-2.2868e-06				10.0671	-3.57958e-05				10.0671	-2.14648e-05
10.0839	1.44246e-05				10.0839	-3.12709e-05				10.0839	5.46529e-06				10.0839	-2.45926e-06				10.0839	-3.76618e-05				10.0839	-2.29322e-05
10.1007	1.7835e-05				10.1007	-3.21185e-05				10.1007	3.05809e-06				10.1007	-2.79524e-06				10.1007	-3.76949e-05				10.1007	-2.33752e-05
10.1176	2.04812e-05				10.1176	-3.20812e-05				10.1176	7.56232e-07				10.1176	-4.66778e-06				10.1176	-3.78679e-05				10.1176	-2.255e-05
10.1344	2.17062e-05				10.1344	-3.22297e-05				10.1344	-7.18937e-07				10.1344	-6.69752e-06				10.1344	-3.82232e-05				10.1344	-2.20375e-05
10.1512	2.00952e-05				10.1512	-3.26253e-05				10.1512	-1.49202e-06				10.1512	-8.90332e-06				10.1512	-3.8733e-05				10.1512	-2.18598e-05
10.1681	1.75063e-05				10.1681	-3.40377e-05				10.1681	-2.16273e-06				10.1681	-1.26015e-05				10.1681	-3.89145e-05				10.1681	-2.2254e-05
10.1849	1.75715e-05				10.1849	-3.52887e-05				10.1849	-2.8177e-06				10.1849	-1.8206e-05				10.1849	-3.8798e-05				10.1849	-2.36296e-05
10.2017	1.77272e-05				10.2017	-3.63752e-05				10.2017	-4.23014e-06				10.2017	-2.37201e-05				10.2017	-3.84522e-05				10.2017	-2.58327e-05
10.2186	1.70612e-05				10.2186	-3.73014e-05				10.2186	-5.20754e-06				10.2186	-2.43235e-05				10.2186	-3.79198e-05				10.2186	-2.80504e-05
10.2354	1.57031e-05				10.2354	-3.51977e-05				10.2354	-5.93378e-06				10.2354	-2.29963e-05				10.2354	-3.73972e-05				10.2354	-2.73679e-05
10.2522	1.45088e-05				10.2522	-3.24603e-05				10.2522	-6.306e-06				10.2522	-2.17772e-05				10.2522	-3.70096e-05				10.2522	-2.70956e-05
10.2691	1.50904e-05				10.2691	-3.009e-05				10.2691	-4.30932e-06				10.2691	-2.11133e-05				10.2691	-3.66683e-05				10.2691	-2.73101e-05
10.2859	1.6863e-05				10.2859	-2.97565e-05				10.2859	-2.76529e-06				10.2859	-2.11231e-05				10.2859	-3.52013e-05				10.2859	-2.83729e-05
10.3027	1.84243e-05				10.3027	-3.12432e-05				10.3027	-1.72181e-06				10.3027	-2.42361e-05				10.3027	-3.26857e-05				10.3027	-2.98532e-05
10.3196	1.9157e-05				10.3196	-3.44156e-05				10.3196	-1.40503e-06				10.3196	-2.54282e-05				10.3196	-3.05838e-05				10.3196	-3.11082e-05
10.3364	1.90902e-05				10.3364	-3.78432e-05				10.3364	-9.89771e-07				10.3364	-2.40312e-05				10.3364	-3.09605e-05				10.3364	-3.22246e-05
10.3533	1.7498e-05				10.3533	-3.89469e-05				10.3533	9.82807e-07				10.3533	-2.24727e-05				10.3533	-3.33776e-05				10.3533	-3.32632e-05
10.3701	1.76084e-05				10.3701	-3.80648e-05				10.3701	3.31894e-06				10.3701	-2.13369e-05				10.3701	-3.50401e-05				10.3701	-3.48316e-05
10.3869	1.83972e-05				10.3869	-3.70215e-05				10.3869	5.53663e-06				10.3869	-2.06671e-05				10.3869	-3.55526e-05				10.3869	-3.68468e-05
10.4038	1.96444e-05				10.4038	-3.65961e-05				10.4038	6.24604e-06				10.4038	-2.17429e-05				10.4038	-3.58203e-05				10.4038	-3.86642e-05
10.4206	2.07931e-05				10.4206	-3.67009e-05				10.4206	5.56774e-06				10.4206	-2.4512e-05				10.4206	-3.6942e-05				10.4206	-3.83398e-05
10.4374	2.17638e-05				10.4374	-3.68749e-05				10.4374	3.19033e-06				10.4374	-2.85517e-05				10.4374	-3.87484e-05				10.4374	-3.7343e-05
10.4543	2.23004e-05				10.4543	-3.72047e-05				10.4543	1.96732e-06				10.4543	-2.72705e-05				10.4543	-3.98439e-05				10.4543	-3.69072e-05
10.4711	1.85531e-05				10.4711	-3.93051e-05				10.4711	1.74569e-06				10.4711	-2.33517e-05				10.4711	-4.0601e-05				10.4711	-3.69341e-05
10.4879	1.71712e-05				10.4879	-4.16788e-05				10.4879	1.09894e-06				10.4879	-2.01813e-05				10.4879	-4.12257e-05				10.4879	-3.64983e-05
10.5048	1.9434e-05				10.5048	-4.07352e-05				10.5048	1.47663e-09				10.5048	-1.77855e-05				10.5048	-4.22619e-05				10.5048	-3.60613e-05
10.5216	2.14788e-05				10.5216	-3.83219e-05				10.5216	-1.9843e-06				10.5216	-1.63676e-05				10.5216	-4.35262e-05				10.5216	-3.55743e-05
10.5384	2.31809e-05				10.5384	-3.52454e-05				10.5384	-2.83239e-06				10.5384	-1.39108e-05				10.5384	-4.2845e-05				10.5384	-3.41015e-05
10.5553	2.403e-05				10.5553	-3.28345e-05				10.5553	-2.57532e-06				10.5553	-1.05752e-05				10.5553	-4.18496e-05				10.5553	-3.24125e-05
10.5721	2.38331e-05				10.5721	-3.12809e-05				10.5721	-1.87354e-06				10.5721	-7.71877e-06				10.5721	-4.13298e-05				10.5721	-3.10901e-05
10.5889	2.09577e-05				10.5889	-3.39047e-05				10.5889	-1.26789e-07				10.5889	-5.33806e-06				10.5889	-4.14726e-05				10.5889	-3.01351e-05
10.6058	1.86981e-05				10.6058	-3.53202e-05				10.6058	1.62396e-06				10.6058	-3.71334e-06				10.6058	-4.53296e-05				10.6058	-3.01692e-05
10.6226	1.69499e-05				10.6226	-3.56106e-05				10.6226	2.51235e-06				10.6226	-3.78413e-06				10.6226	-4.60922e-05				10.6226	-3.29193e-05
10.6394	1.5596e-05				10.6394	-3.56945e-05				10.6394	2.65084e-06				10.6394	-8.21131e-06				10.6394	-4.42847e-05				10.6394	-3.23481e-05
10.6563	1.39485e-05				10.6563	-3.55849e-05				10.6563	2.5071e-06				10.6563	-1.05799e-05				10.6563	-4.18835e-05				10.6563	-3.1503e-05
10.6731	1.1989e-05				10.6731	-3.46706e-05				10.6731	2.74189e-06				10.6731	-1.18537e-05				10.6731	-3.89896e-05				10.6731	-3.08881e-05
10.6899	9.21056e-06				10.6899	-3.37572e-05				10.6899	2.85866e-06				10.6899	-1.29465e-05				10.6899	-3.52055e-05				10.6899	-3.28076e-05
10.7068	6.29138e-06				10.7068	-3.27665e-05				10.7068	2.89792e-06				10.7068	-1.61817e-05				10.7068	-3.25167e-05				10.7068	-3.67995e-05
10.7236	5.15027e-06				10.7236	-3.0206e-05				10.7236	3.48137e-06				10.7236	-2.11891e-05				10.7236	-3.08898e-05				10.7236	-3.96781e-05
10.7404	6.24445e-06				10.7404	-2.76663e-05				10.7404	4.08035e-06				10.7404	-2.5325e-05				10.7404	-3.10666e-05				10.7404	-4.09699e-05
10.7573	7.29565e-06				10.7573	-2.61569e-05				10.7573	4.37953e-06				10.7573	-2.67687e-05				10.7573	-3.32441e-05				10.7573	-4.20609e-05
10.7741	8.37078e-06				10.7741	-2.56225e-05				10.7741	4.35972e-06				10.7741	-2.72588e-05				10.7741	-3.25481e-05				10.7741	-4.30521e-05
10.791	1.13805e-05				10.791	-2.67063e-05				10.791	3.36479e-06				10.791	-2.74643e-05				10.791	-3.08088e-05				10.791	-4.42669e-05
10.8078	1.4401e-05				10.8078	-2.76707e-05				10.8078	2.90395e-06				10.8078	-2.74356e-05				10.8078	-2.91073e-05				10.8078	-4.35956e-05
10.8246	1.71402e-05				10.8246	-2.92749e-05				10.8246	2.86899e-06				10.8246	-2.71004e-05				10.8246	-2.90557e-05				10.8246	-4.23805e-05
10.8415	1.89889e-05				10.8415	-3.13527e-05				10.8415	3.00533e-06				10.8415	-2.659e-05				10.8415	-3.04057e-05				10.8415	-4.06714e-05
10.8583	1.9941e-05				10.8583	-3.22744e-05				10.8583	3.27984e-06				10.8583	-2.62584e-05				10.8583	-3.18717e-05				10.8583	-3.75577e-05
10.8751	1.83924e-05				10.8751	-3.2764e-05				10.8751	3.62918e-06				10.8751	-2.61129e-05				10.8751	-3.34327e-05				10.8751	-3.42705e-05
10.892	1.43165e-05				10.892	-3.29375e-05				10.892	3.93151e-06				10.892	-2.66096e-05				10.892	-3.55572e-05				10.892	-3.14124e-05
10.9088	1.25643e-05				10.9088	-3.33479e-05				10.9088	4.11986e-06				10.9088	-2.98382e-05				10.9088	-3.74689e-05				10.9088	-3.05223e-05
10.9256	1.49815e-05				10.9256	-3.40151e-05				10.9256	3.10416e-06				10.9256	-3.20876e-05				10.9256	-3.91186e-05				10.9256	-3.13658e-05
10.9425	1.80717e-05				10.9425	-3.53001e-05				10.9425	6.46737e-07				10.9425	-3.30669e-05				10.9425	-3.96608e-05				10.9425	-3.33818e-05
10.9593	2.095e-05				10.9593	-3.48811e-05				10.9593	-4.81914e-07				10.9593	-3.34853e-05				10.9593	-3.83284e-05				10.9593	-3.41713e-05
10.9761	2.14725e-05				10.9761	-3.39247e-05				10.9761	-1.19521e-06				10.9761	-3.36587e-05				10.9761	-3.63204e-05				10.9761	-3.31461e-05
10.993	1.99104e-05				10.993	-3.32127e-05				10.993	-1.92511e-06				10.993	-3.40358e-05				10.993	-3.44425e-05				10.993	-3.19089e-05
11.0098	1.69708e-05				11.0098	-3.27505e-05				11.0098	-2.70372e-06				11.0098	-3.45344e-05				11.0098	-3.29794e-05				11.0098	-3.07881e-05
11.0266	1.59758e-05				11.0266	-3.27086e-05				11.0266	-3.86603e-06				11.0266	-3.41915e-05				11.0266	-3.19004e-05				11.0266	-3.05101e-05
11.0435	1.57768e-05				11.0435	-3.23999e-05				11.0435	-5.08242e-06				11.0435	-3.46402e-05				11.0435	-3.15318e-05				11.0435	-3.09807e-05
11.0603	1.62148e-05				11.0603	-3.24551e-05				11.0603	-2.75312e-06				11.0603	-3.60419e-05				11.0603	-3.32768e-05				11.0603	-3.20137e-05
11.0771	1.69727e-05				11.0771	-3.29717e-05				11.0771	-8.7461e-07				11.0771	-4.1274e-05				11.0771	-3.59615e-05				11.0771	-3.23324e-05
11.094	1.74721e-05				11.094	-3.56306e-05				11.094	4.47283e-07				11.094	-4.43394e-05				11.094	-3.93826e-05				11.094	-3.07938e-05
11.1108	1.77266e-05				11.1108	-3.66768e-05				11.1108	7.13701e-07				11.1108	-4.6278e-05				11.1108	-4.27945e-05				11.1108	-2.9349e-05
11.1276	1.77051e-05				11.1276	-3.52071e-05				11.1276	1.0647e-06				11.1276	-4.80108e-05				11.1276	-4.51314e-05				11.1276	-2.8228e-05
11.1445	1.74743e-05				11.1445	-3.28377e-05				11.1445	1.36324e-06				11.1445	-4.94661e-05				11.1445	-4.64255e-05				11.1445	-2.75642e-05
11.1613	1.75445e-05				11.1613	-3.0846e-05				11.1613	1.4594e-06				11.1613	-4.88611e-05				11.1613	-4.56065e-05				11.1613	-2.98211e-05
11.1781	1.82312e-05				11.1781	-2.92851e-05				11.1781	1.21699e-06				11.1781	-4.84832e-05				11.1781	-4.418e-05				11.1781	-3.23275e-05
11.195	1.91235e-05				11.195	-2.90658e-05				11.195	-1.53712e-06				11.195	-4.84384e-05				11.195	-4.35934e-05				11.195	-3.40546e-05
11.2118	2.01449e-05				11.2118	-2.89202e-05				11.2118	-2.79629e-06				11.2118	-4.95122e-05				11.2118	-4.37267e-05				11.2118	-3.53909e-05
11.2287	2.07246e-05				11.2287	-2.93458e-05				11.2287	-3.63578e-06				11.2287	-4.89737e-05				11.2287	-4.37089e-05				11.2287	-3.67193e-05
11.2455	2.08418e-05				11.2455	-3.02913e-05				11.2455	-4.09654e-06				11.2455	-4.67045e-05				11.2455	-4.28982e-05				11.2455	-3.80301e-05
11.2623	1.95455e-05				11.2623	-3.17751e-05				11.2623	-3.44426e-06				11.2623	-4.39171e-05				11.2623	-4.00711e-05				11.2623	-3.88964e-05
11.2792	1.66925e-05				11.2792	-3.24848e-05				11.2792	-2.45228e-06				11.2792	-4.06629e-05				11.2792	-3.71541e-05				11.2792	-3.80853e-05
11.296	1.37547e-05				11.296	-3.24341e-05				11.296	-1.2237e-06				11.296	-3.62384e-05				11.296	-3.61508e-05				11.296	-3.65746e-05
11.3128	1.28684e-05				11.3128	-2.90308e-05				11.3128	-2.95173e-07				11.3128	-3.24279e-05				11.3128	-3.69917e-05				11.3128	-3.49458e-05
11.3297	1.28761e-05				11.3297	-2.60196e-05				11.3297	3.17654e-07				11.3297	-2.92401e-05				11.3297	-4.11608e-05				11.3297	-3.43798e-05
11.3465	1.23052e-05				11.3465	-2.34872e-05				11.3465	4.70351e-09				11.3465	-2.71816e-05				11.3465	-4.35419e-05				11.3465	-3.4764e-05
11.3633	1.10413e-05				11.3633	-2.18522e-05				11.3633	-1.38534e-06				11.3633	-2.6112e-05				11.3633	-4.49729e-05				11.3633	-3.5917e-05
11.3802	7.13079e-06				11.3802	-2.2954e-05				11.3802	-6.34508e-07				11.3802	-2.57351e-05				11.3802	-4.61475e-05				11.3802	-3.77783e-05
11.397	4.90628e-06				11.397	-2.40587e-05				11.397	6.03824e-07				11.397	-2.54346e-05				11.397	-4.78175e-05				11.397	-4.09944e-05
11.4138	5.15754e-06				11.4138	-2.50853e-05				11.4138	1.76863e-06				11.4138	-2.55403e-05				11.4138	-4.98016e-05				11.4138	-4.47125e-05
11.4307	5.46777e-06				11.4307	-2.60112e-05				11.4307	2.77012e-06				11.4307	-2.60469e-05				11.4307	-5.00645e-05				11.4307	-4.4938e-05
11.4475	5.8078e-06				11.4475	-2.51274e-05				11.4475	2.99446e-06				11.4475	-2.74702e-05				11.4475	-5.0253e-05				11.4475	-4.46951e-05
11.4643	6.87135e-06				11.4643	-2.3871e-05				11.4643	2.6733e-06				11.4643	-2.89795e-05				11.4643	-5.04276e-05				11.4643	-4.41437e-05
11.4812	6.8473e-06				11.4812	-2.32858e-05				11.4812	3.99128e-06				11.4812	-3.04889e-05				11.4812	-5.05826e-05				11.4812	-4.33112e-05
11.498	5.76466e-06				11.498	-2.32701e-05				11.498	5.08582e-06				11.498	-3.12947e-05				11.498	-5.07813e-05				11.498	-4.21243e-05
11.5148	2.9411e-06				11.5148	-2.31442e-05				11.5148	5.91361e-06				11.5148	-3.20517e-05				11.5148	-5.18991e-05				11.5148	-4.09438e-05
11.5317	9.54169e-07				11.5317	-2.31388e-05				11.5317	6.29117e-06				11.5317	-3.28279e-05				11.5317	-5.28749e-05				11.5317	-3.99329e-05
11.5485	-3.32967e-07				11.5485	-2.31865e-05				11.5485	6.26977e-06				11.5485	-3.42262e-05				11.5485	-5.34418e-05				11.5485	-3.91201e-05
11.5653	-1.01933e-06				11.5653	-2.24118e-05				11.5653	5.08984e-06				11.5653	-3.57916e-05				11.5653	-5.41798e-05				11.5653	-3.92232e-05
11.5822	-1.14327e-06				11.5822	-2.14762e-05				11.5822	3.97499e-06				11.5822	-3.75131e-05				11.5822	-5.50344e-05				11.5822	-4.00618e-05
11.599	-1.00263e-06				11.599	-2.06601e-05				11.599	3.02357e-06				11.599	-3.9765e-05				11.599	-5.52112e-05				11.599	-4.03397e-05
11.6158	-5.91937e-07				11.6158	-2.00697e-05				11.6158	2.47354e-06				11.6158	-4.2084e-05				11.6158	-5.43974e-05				11.6158	-4.03559e-05
11.6327	7.72319e-07				11.6327	-1.96635e-05				11.6327	1.42731e-06				11.6327	-4.06503e-05				11.6327	-5.20325e-05				11.6327	-4.02745e-05
11.6495	2.19399e-06				11.6495	-1.92072e-05				11.6495	-1.2432e-07				11.6495	-3.8733e-05				11.6495	-4.9256e-05				11.6495	-4.02602e-05
11.6663	3.00184e-06				11.6663	-1.87591e-05				11.6663	-2.77688e-06				11.6663	-3.64973e-05				11.6663	-4.65488e-05				11.6663	-4.03191e-05
11.6832	3.20322e-06				11.6832	-1.83635e-05				11.6832	-4.77007e-06				11.6832	-3.39464e-05				11.6832	-4.46038e-05				11.6832	-4.05038e-05
11.7	2.13716e-06				11.7	-1.86896e-05				11.7	-5.57302e-06				11.7	-3.17126e-05				11.7	-4.33821e-05				11.7	-3.95094e-05
11.7169	2.08689e-06				11.7169	-1.97034e-05				11.7169	-4.66e-06				11.7169	-3.00889e-05				11.7169	-4.34432e-05				11.7169	-3.75465e-05
11.7337	3.14563e-06				11.7337	-2.18706e-05				11.7337	-3.22204e-06				11.7337	-2.9154e-05				11.7337	-4.41713e-05				11.7337	-3.57568e-05
11.7505	4.55543e-06				11.7505	-2.3421e-05				11.7505	-1.8021e-06				11.7505	-3.10162e-05				11.7505	-4.54883e-05				11.7505	-3.4347e-05
11.7674	5.00284e-06				11.7674	-2.55244e-05				11.7674	-6.2328e-07				11.7674	-3.26757e-05				11.7674	-4.77592e-05				11.7674	-3.34232e-05
11.7842	4.64553e-06				11.7842	-2.80387e-05				11.7842	3.38936e-07				11.7842	-3.33985e-05				11.7842	-4.99246e-05				11.7842	-3.53047e-05
11.801	4.60393e-06				11.801	-2.93091e-05				11.801	1.06462e-06				11.801	-3.37024e-05				11.801	-5.20069e-05				11.801	-3.96705e-05
11.8179	4.59806e-06				11.8179	-2.96116e-05				11.8179	1.44668e-06				11.8179	-3.4014e-05				11.8179	-5.44672e-05				11.8179	-4.22901e-05
11.8347	4.38297e-06				11.8347	-2.89934e-05				11.8347	1.46342e-06				11.8347	-3.43529e-05				11.8347	-5.46857e-05				11.8347	-4.29117e-05
11.8515	3.96516e-06				11.8515	-2.62607e-05				11.8515	2.34593e-07				11.8515	-3.48454e-05				11.8515	-5.43719e-05				11.8515	-4.35764e-05
11.8684	3.16007e-06				11.8684	-2.39038e-05				11.8684	-7.55471e-07				11.8684	-3.55936e-05				11.8684	-5.3657e-05				11.8684	-4.43814e-05
11.8852	2.29364e-06				11.8852	-2.19675e-05				11.8852	-1.2383e-06				11.8852	-3.80464e-05				11.8852	-5.2646e-05				11.8852	-4.57508e-05
11.902	1.28211e-06				11.902	-2.07102e-05				11.902	-1.58481e-06				11.902	-3.66739e-05				11.902	-5.13442e-05				11.902	-4.49072e-05
11.9189	1.00258e-07				11.9189	-2.05091e-05				11.9189	-1.99624e-06				11.9189	-3.46602e-05				11.9189	-4.92101e-05				11.9189	-4.42012e-05
11.9357	-1.63263e-06				11.9357	-2.2186e-05				11.9357	-2.37311e-06				11.9357	-3.21149e-05				11.9357	-4.6565e-05				11.9357	-4.37959e-05
11.9525	-2.29567e-07				11.9525	-2.32981e-05				11.9525	-1.34147e-06				11.9525	-3.01893e-05				11.9525	-4.43667e-05				11.9525	-4.53681e-05
11.9694	1.26023e-06				11.9694	-2.47061e-05				11.9694	-3.44448e-07				11.9694	-2.88518e-05				11.9694	-4.264e-05				11.9694	-4.94562e-05
11.9862	2.39067e-06				11.9862	-2.63231e-05				11.9862	4.25514e-07				11.9862	-2.834e-05				11.9862	-4.20957e-05				11.9862	-5.07081e-05
12.003	3.10266e-06				12.003	-2.69758e-05				12.003	9.93625e-07				12.003	-2.90172e-05				12.003	-4.10433e-05				12.003	-5.17366e-05
12.0199	1.96534e-06				12.0199	-2.72064e-05				12.0199	1.35568e-06				12.0199	-2.93027e-05				12.0199	-4.00299e-05				12.0199	-5.26717e-05
12.0367	-4.13672e-07				12.0367	-2.76566e-05				12.0367	1.40728e-06				12.0367	-2.81449e-05				12.0367	-4.09578e-05				12.0367	-5.36678e-05
12.0535	-3.73649e-06				12.0535	-2.83249e-05				12.0535	6.85666e-07				12.0535	-2.81311e-05				12.0535	-4.33505e-05				12.0535	-5.33512e-05
12.0704	-6.21069e-06				12.0704	-2.93449e-05				12.0704	-1.21653e-06				12.0704	-2.92945e-05				12.0704	-4.29591e-05				12.0704	-5.19226e-05
12.0872	-7.95769e-06				12.0872	-3.06119e-05				12.0872	-2.54284e-06				12.0872	-3.30409e-05				12.0872	-4.1459e-05				12.0872	-5.05246e-05
12.104	-8.95162e-06				12.104	-3.01929e-05				12.104	-2.36465e-06				12.104	-3.69844e-05				12.104	-3.91367e-05				12.104	-4.92836e-05
12.1209	-7.42664e-06				12.1209	-2.90997e-05				12.1209	-2.29399e-06				12.1209	-3.95793e-05				12.1209	-3.73266e-05				12.1209	-4.83222e-05
12.1377	-6.05045e-06				12.1377	-2.79785e-05				12.1377	-2.38585e-06				12.1377	-3.96408e-05				12.1377	-3.60535e-05				12.1377	-4.7616e-05
12.1546	-5.17209e-06				12.1546	-2.73517e-05				12.1546	-2.87392e-06				12.1546	-3.9026e-05				12.1546	-3.61869e-05				12.1546	-4.72388e-05
12.1714	-4.75057e-06				12.1714	-2.71971e-05				12.1714	-2.98163e-06				12.1714	-3.83586e-05				12.1714	-3.87046e-05				12.1714	-4.66556e-05
12.1882	-5.12502e-06				12.1882	-2.78062e-05				12.1882	-3.27928e-06				12.1882	-3.7764e-05				12.1882	-3.90947e-05				12.1882	-4.67508e-05
12.2051	-7.73375e-06				12.2051	-2.77687e-05				12.2051	-3.79513e-06				12.2051	-3.72181e-05				12.2051	-3.78916e-05				12.2051	-4.7498e-05
12.2219	-8.00964e-06				12.2219	-2.70727e-05				12.2219	-4.995e-06				12.2219	-3.64727e-05				12.2219	-3.6335e-05				12.2219	-4.93329e-05
12.2387	-7.34176e-06				12.2387	-2.50022e-05				12.2387	-5.81793e-06				12.2387	-3.59079e-05				12.2387	-3.48714e-05				12.2387	-5.09001e-05
12.2556	-6.39293e-06				12.2556	-2.28369e-05				12.2556	-6.25461e-06				12.2556	-3.5637e-05				12.2556	-3.36892e-05				12.2556	-5.10642e-05
12.2724	-5.16966e-06				12.2724	-2.11645e-05				12.2724	-5.9681e-06				12.2724	-3.74367e-05				12.2724	-3.29445e-05				12.2724	-4.97256e-05
12.2892	-4.01346e-06				12.2892	-1.98479e-05				12.2892	-5.57535e-06				12.2892	-3.91195e-05				12.2892	-3.52269e-05				12.2892	-4.78082e-05
12.3061	-2.91807e-06				12.3061	-1.75648e-05				12.3061	-6.01278e-06				12.3061	-4.06393e-05				12.3061	-3.61375e-05				12.3061	-4.61679e-05
12.3229	-1.78259e-06				12.3229	-1.53708e-05				12.3229	-7.15675e-06				12.3229	-4.21218e-05				12.3229	-3.76295e-05				12.3229	-4.47995e-05
12.3397	-9.84304e-07				12.3397	-1.3737e-05				12.3397	-8.32272e-06				12.3397	-4.34879e-05				12.3397	-3.97572e-05				12.3397	-4.37375e-05
12.3566	-6.42845e-07				12.3566	-1.26212e-05				12.3566	-9.49805e-06				12.3566	-4.47742e-05				12.3566	-4.36117e-05				12.3566	-4.23043e-05
12.3734	-2.92041e-06				12.3734	-1.21958e-05				12.3734	-1.08044e-05				12.3734	-4.62985e-05				12.3734	-5.01372e-05				12.3734	-4.10152e-05
12.3902	-5.14766e-06				12.3902	-1.11397e-05				12.3902	-1.12954e-05				12.3902	-4.72536e-05				12.3902	-5.04329e-05				12.3902	-4.03263e-05
12.4071	-7.33567e-06				12.4071	-9.94213e-06				12.4071	-1.13155e-05				12.4071	-4.76716e-05				12.4071	-5.07547e-05				12.4071	-4.01602e-05
12.4239	-1.05058e-05				12.4239	-9.82365e-06				12.4239	-1.14423e-05				12.4239	-4.7799e-05				12.4239	-5.13542e-05				12.4239	-4.03114e-05
12.4407	-9.42009e-06				12.4407	-1.07511e-05				12.4407	-1.16924e-05				12.4407	-4.79466e-05				12.4407	-5.29456e-05				12.4407	-4.07837e-05
12.4576	-7.67377e-06				12.4576	-1.35699e-05				12.4576	-1.23223e-05				12.4576	-4.7892e-05				12.4576	-5.39836e-05				12.4576	-4.22939e-05
12.4744	-6.2175e-06				12.4744	-1.47487e-05				12.4744	-1.42055e-05				12.4744	-4.43211e-05				12.4744	-5.40185e-05				12.4744	-4.36836e-05
12.4912	-5.05818e-06				12.4912	-1.42969e-05				12.4912	-1.52966e-05				12.4912	-4.06658e-05				12.4912	-5.4256e-05				12.4912	-4.48428e-05
12.5081	-4.48418e-06				12.5081	-1.10042e-05				12.5081	-1.43576e-05				12.5081	-3.79132e-05				12.5081	-5.48356e-05				12.5081	-4.44981e-05
12.5249	-4.44633e-06				12.5249	-8.31269e-06				12.5249	-1.33376e-05				12.5249	-3.59961e-05				12.5249	-5.74581e-05				12.5249	-4.42143e-05
12.5417	-4.91665e-06				12.5417	-6.26323e-06				12.5417	-1.22751e-05				12.5417	-3.52431e-05				12.5417	-5.79212e-05				12.5417	-4.40387e-05
12.5586	-6.4684e-06				12.5586	-5.16477e-06				12.5586	-1.06947e-05				12.5586	-3.52574e-05				12.5586	-5.74646e-05				12.5586	-4.40512e-05
12.5754	-7.6818e-06				12.5754	-7.07013e-06				12.5754	-9.33221e-06				12.5754	-3.53308e-05				12.5754	-5.66971e-05				12.5754	-4.41231e-05
12.5922	-8.67703e-06				12.5922	-1.15988e-05				12.5922	-8.54869e-06				12.5922	-3.55715e-05				12.5922	-5.59417e-05				12.5922	-4.4387e-05
12.6091	-9.01118e-06				12.6091	-1.75824e-05				12.6091	-8.27057e-06				12.6091	-3.79413e-05				12.6091	-5.51647e-05				12.6091	-4.69201e-05
12.6259	-9.06452e-06				12.6259	-1.99516e-05				12.6259	-8.33979e-06				12.6259	-4.00549e-05				12.6259	-5.37824e-05				12.6259	-4.92797e-05
12.6428	-8.81178e-06				12.6428	-1.9215e-05				12.6428	-8.40029e-06				12.6428	-4.20995e-05				12.6428	-5.26494e-05				12.6428	-5.03381e-05
12.6596	-7.21053e-06				12.6596	-1.84251e-05				12.6596	-8.46029e-06				12.6596	-4.40487e-05				12.6596	-5.17759e-05				12.6596	-5.08209e-05
12.6764	-5.73344e-06				12.6764	-1.80821e-05				12.6764	-8.59306e-06				12.6764	-4.52466e-05				12.6764	-5.13949e-05				12.6764	-5.10679e-05
12.6933	-4.43816e-06				12.6933	-1.81247e-05				12.6933	-9.85387e-06				12.6933	-4.60234e-05				12.6933	-5.14095e-05				12.6933	-5.13903e-05
12.7101	-3.34581e-06				12.7101	-1.83271e-05				12.7101	-1.10674e-05				12.7101	-4.72947e-05				12.7101	-5.17677e-05				12.7101	-5.18056e-05
12.7269	-2.56516e-06				12.7269	-1.88947e-05				12.7269	-9.58192e-06				12.7269	-4.89601e-05				12.7269	-5.24563e-05				12.7269	-5.23531e-05
12.7438	-3.90146e-06				12.7438	-1.94071e-05				12.7438	-7.6955e-06				12.7438	-5.00125e-05				12.7438	-5.25517e-05				12.7438	-4.94626e-05
12.7606	-3.29566e-06				12.7606	-1.98306e-05				12.7606	-5.92063e-06				12.7606	-5.02632e-05				12.7606	-5.24346e-05				12.7606	-4.74894e-05
12.7774	-1.95612e-06				12.7774	-1.9763e-05				12.7774	-4.44137e-06				12.7774	-5.01389e-05				12.7774	-5.2426e-05				12.7774	-4.65056e-05
12.7943	-1.45318e-06				12.7943	-1.95676e-05				12.7943	-3.28007e-06				12.7943	-4.99289e-05				12.7943	-5.24786e-05				12.7943	-4.74294e-05
12.8111	-1.7525e-06				12.8111	-1.97771e-05				12.8111	-3.28417e-06				12.8111	-4.95664e-05				12.8111	-5.19668e-05				12.8111	-5.12338e-05
12.8279	-3.1713e-06				12.8279	-2.03127e-05				12.8279	-4.25719e-06				12.8279	-4.78487e-05				12.8279	-5.13892e-05				12.8279	-5.23436e-05
12.8448	-4.61038e-06				12.8448	-2.05942e-05				12.8448	-4.95421e-06				12.8448	-4.65895e-05				12.8448	-5.0773e-05				12.8448	-5.31276e-05
12.8616	-6.06e-06				12.8616	-2.16901e-05				12.8616	-5.83891e-06				12.8616	-4.57746e-05				12.8616	-5.01068e-05				12.8616	-5.3704e-05
12.8784	-7.98879e-06				12.8784	-2.34406e-05				12.8784	-7.01046e-06				12.8784	-4.53153e-05				12.8784	-4.85471e-05				12.8784	-5.39806e-05
12.8953	-1.09005e-05				12.8953	-2.45525e-05				12.8953	-9.92181e-06				12.8953	-4.63805e-05				12.8953	-4.72199e-05				12.8953	-5.30499e-05
12.9121	-1.0395e-05				12.9121	-2.59538e-05				12.9121	-1.13875e-05				12.9121	-4.41549e-05				12.9121	-4.62021e-05				12.9121	-5.1587e-05
12.9289	-8.70321e-06				12.9289	-2.76836e-05				12.9289	-1.20988e-05				12.9289	-4.23066e-05				12.9289	-4.66704e-05				12.9289	-5.08435e-05
12.9458	-7.27565e-06				12.9458	-3.02115e-05				12.9458	-1.27143e-05				12.9458	-4.09663e-05				12.9458	-4.95519e-05				12.9458	-5.07182e-05
12.9626	-6.16364e-06				12.9626	-2.97161e-05				12.9626	-1.33289e-05				12.9626	-4.10421e-05				12.9626	-5.1192e-05				12.9626	-5.04387e-05
12.9794	-6.03067e-06				12.9794	-2.68118e-05				12.9794	-1.46606e-05				12.9794	-4.18157e-05				12.9794	-4.77006e-05				12.9794	-4.89749e-05
12.9963	-6.77175e-06				12.9963	-2.37153e-05				12.9963	-1.30402e-05				12.9963	-4.3126e-05				12.9963	-4.55919e-05				12.9963	-4.76055e-05
13.0131	-8.34549e-06				13.0131	-2.08739e-05				13.0131	-1.03597e-05				13.0131	-4.42475e-05				13.0131	-4.49491e-05				13.0131	-4.65228e-05
13.0299	-1.15935e-05				13.0299	-1.98567e-05				13.0299	-7.9785e-06				13.0299	-4.54388e-05				13.0299	-4.64682e-05				13.0299	-4.56917e-05
13.0468	-1.16501e-05				13.0468	-2.04013e-05				13.0468	-5.89278e-06				13.0468	-4.66948e-05				13.0468	-4.72254e-05				13.0468	-4.51248e-05
13.0636	-1.11062e-05				13.0636	-2.13281e-05				13.0636	-4.03633e-06				13.0636	-4.78768e-05				13.0636	-4.78418e-05				13.0636	-4.56572e-05
13.0805	-1.06031e-05				13.0805	-2.2059e-05				13.0805	-2.48657e-06				13.0805	-4.79946e-05				13.0805	-4.8379e-05				13.0805	-4.70081e-05
13.0973	-1.04054e-05				13.0973	-2.29495e-05				13.0973	-1.35093e-06				13.0973	-4.70745e-05				13.0973	-4.86872e-05				13.0973	-4.67549e-05
13.1141	-1.04951e-05				13.1141	-2.39211e-05				13.1141	-2.69556e-06				13.1141	-4.59083e-05				13.1141	-4.64899e-05				13.1141	-4.65062e-05
13.131	-1.09644e-05				13.131	-2.39193e-05				13.131	-4.06987e-06				13.131	-4.6109e-05				13.131	-4.4935e-05				13.131	-4.64177e-05
13.1478	-9.95656e-06				13.1478	-2.31318e-05				13.1478	-4.96403e-06				13.1478	-4.74653e-05				13.1478	-4.40729e-05				13.1478	-4.80632e-05
13.1646	-8.66688e-06				13.1646	-2.30066e-05				13.1646	-5.90862e-06				13.1646	-4.86209e-05				13.1646	-4.42543e-05				13.1646	-5.08009e-05
13.1815	-7.60983e-06				13.1815	-2.35473e-05				13.1815	-6.92799e-06				13.1815	-4.87499e-05				13.1815	-4.26531e-05				13.1815	-5.13539e-05
13.1983	-6.7961e-06				13.1983	-2.52586e-05				13.1983	-8.13546e-06				13.1983	-4.87666e-05				13.1983	-4.17928e-05				13.1983	-5.1874e-05
13.2151	-6.66293e-06				13.2151	-2.51666e-05				13.2151	-7.99687e-06				13.2151	-4.88782e-05				13.2151	-4.16962e-05				13.2151	-5.2456e-05
13.232	-7.58467e-06				13.232	-2.35541e-05				13.232	-7.52019e-06				13.232	-4.90875e-05				13.232	-4.31825e-05				13.232	-5.33686e-05
13.2488	-8.49846e-06				13.2488	-2.26066e-05				13.2488	-7.51605e-06				13.2488	-4.95748e-05				13.2488	-4.92704e-05				13.2488	-5.39639e-05
13.2656	-9.40252e-06				13.2656	-2.23906e-05				13.2656	-7.99069e-06				13.2656	-5.06117e-05				13.2656	-5.20567e-05				13.2656	-5.46237e-05
13.2825	-1.06607e-05				13.2825	-2.39879e-05				13.2825	-9.56413e-06				13.2825	-4.962e-05				13.2825	-5.45962e-05				13.2825	-5.53228e-05
13.2993	-1.07663e-05				13.2993	-2.38008e-05				13.2993	-1.13148e-05				13.2993	-4.82969e-05				13.2993	-5.7084e-05				13.2993	-5.56254e-05
13.3161	-1.10931e-05				13.3161	-2.38112e-05				13.3161	-1.17356e-05				13.3161	-4.74391e-05				13.3161	-6.02802e-05				13.3161	-5.58054e-05
13.333	-1.1702e-05				13.333	-2.40819e-05				13.333	-1.13589e-05				13.333	-4.7063e-05				13.333	-6.14554e-05				13.333	-5.60787e-05
13.3498	-1.32178e-05				13.3498	-2.48315e-05				13.3498	-1.08383e-05				13.3498	-4.8013e-05				13.3498	-5.99722e-05				13.3498	-5.63903e-05
13.3666	-1.44362e-05				13.3666	-2.43347e-05				13.3666	-1.04244e-05				13.3666	-5.07477e-05				13.3666	-5.77377e-05				13.3666	-5.60142e-05
13.3835	-1.53066e-05				13.3835	-2.35361e-05				13.3835	-1.01216e-05				13.3835	-5.33312e-05				13.3835	-5.5564e-05				13.3835	-5.54921e-05
13.4003	-1.50999e-05				13.4003	-2.25356e-05				13.4003	-1.01109e-05				13.4003	-5.57723e-05				13.4003	-5.51921e-05				13.4003	-5.48732e-05
13.4171	-1.48137e-05				13.4171	-2.17908e-05				13.4171	-1.04783e-05				13.4171	-5.85599e-05				13.4171	-5.61868e-05				13.4171	-5.43507e-05
13.434	-1.46739e-05				13.434	-2.13163e-05				13.434	-1.28228e-05				13.434	-5.77048e-05				13.434	-5.47837e-05				13.434	-5.39576e-05
13.4508	-1.46555e-05				13.4508	-2.16486e-05				13.4508	-1.38136e-05				13.4508	-5.73094e-05				13.4508	-5.33826e-05				13.4508	-5.42574e-05
13.4676	-1.45832e-05				13.4676	-2.28311e-05				13.4676	-1.46121e-05				13.4676	-5.74952e-05				13.4676	-5.21117e-05				13.4676	-5.45603e-05
13.4845	-1.45597e-05				13.4845	-2.46979e-05				13.4845	-1.52581e-05				13.4845	-5.8859e-05				13.4845	-5.17436e-05				13.4845	-5.47796e-05
13.5013	-1.44698e-05				13.5013	-2.60984e-05				13.5013	-1.5386e-05				13.5013	-5.84756e-05				13.5013	-5.22302e-05				13.5013	-5.5028e-05
13.5182	-1.2683e-05				13.5182	-2.35494e-05				13.5182	-1.52398e-05				13.5182	-5.75596e-05				13.5182	-5.4168e-05				13.5182	-5.53112e-05
13.535	-1.07352e-05				13.535	-2.17377e-05				13.535	-1.4865e-05				13.535	-5.67839e-05				13.535	-5.57752e-05				13.535	-5.5727e-05
13.5518	-9.20389e-06				13.5518	-2.07437e-05				13.5518	-1.42698e-05				13.5518	-5.61078e-05				13.5518	-5.33942e-05				13.5518	-5.62282e-05
13.5687	-8.07319e-06				13.5687	-2.0902e-05				13.5687	-1.3106e-05				13.5687	-5.49423e-05				13.5687	-5.105e-05				13.5687	-5.63261e-05
13.5855	-7.76527e-06				13.5855	-2.08519e-05				13.5855	-1.19138e-05				13.5855	-5.41266e-05				13.5855	-4.85402e-05				13.5855	-5.63098e-05
13.6023	-9.44028e-06				13.6023	-2.02251e-05				13.6023	-1.07952e-05				13.6023	-5.36906e-05				13.6023	-4.63864e-05				13.6023	-5.62053e-05
13.6192	-1.04482e-05				13.6192	-1.90697e-05				13.6192	-1.05433e-05				13.6192	-5.44383e-05				13.6192	-4.59961e-05				13.6192	-5.60155e-05
13.636	-1.03056e-05				13.636	-1.71644e-05				13.636	-1.11088e-05				13.636	-5.71313e-05				13.636	-4.70985e-05				13.636	-5.58179e-05
13.6528	-9.90697e-06				13.6528	-1.5216e-05				13.6528	-1.29963e-05				13.6528	-5.9758e-05				13.6528	-4.83768e-05				13.6528	-5.56144e-05
13.6697	-9.26332e-06				13.6697	-1.54675e-05				13.6697	-1.4824e-05				13.6697	-6.21798e-05				13.6697	-4.95664e-05				13.6697	-5.54085e-05
13.6865	-7.63106e-06				13.6865	-1.77801e-05				13.6865	-1.66354e-05				13.6865	-6.31104e-05				13.6865	-4.76981e-05				13.6865	-5.54883e-05
13.7033	-5.52605e-06				13.7033	-2.304e-05				13.7033	-1.84364e-05				13.7033	-6.27472e-05				13.7033	-4.50067e-05				13.7033	-5.5807e-05
13.7202	-3.50009e-06				13.7202	-2.65196e-05				13.7202	-2.00924e-05				13.7202	-6.13313e-05				13.7202	-4.17118e-05				13.7202	-5.60899e-05
13.737	-3.10221e-06				13.737	-2.93125e-05				13.737	-1.95358e-05				13.737	-5.98803e-05				13.737	-3.84867e-05				13.737	-5.63659e-05
13.7538	-4.234e-06				13.7538	-3.23637e-05				13.7538	-1.85469e-05				13.7538	-5.8351e-05				13.7538	-3.59154e-05				13.7538	-5.70107e-05
13.7707	-7.6493e-06				13.7707	-3.56423e-05				13.7707	-1.7277e-05				13.7707	-5.67878e-05				13.7707	-3.39728e-05				13.7707	-5.61802e-05
13.7875	-9.34498e-06				13.7875	-3.86428e-05				13.7875	-1.62951e-05				13.7875	-5.57185e-05				13.7875	-3.34267e-05				13.7875	-5.51673e-05
13.8043	-9.01823e-06				13.8043	-3.95311e-05				13.8043	-1.56134e-05				13.8043	-5.51275e-05				13.8043	-3.6025e-05				13.8043	-5.39082e-05
13.8212	-8.64072e-06				13.8212	-3.93955e-05				13.8212	-1.567e-05				13.8212	-5.55244e-05				13.8212	-4.09193e-05				13.8212	-5.26812e-05
13.838	-8.34284e-06				13.838	-3.83504e-05				13.838	-1.552e-05				13.838	-5.70658e-05				13.838	-4.50384e-05				13.838	-5.17491e-05
13.8548	-8.1482e-06				13.8548	-3.56546e-05				13.8548	-1.55958e-05				13.8548	-5.8324e-05				13.8548	-4.64371e-05				13.8548	-5.10834e-05
13.8717	-8.68131e-06				13.8717	-3.26358e-05				13.8717	-1.58168e-05				13.8717	-5.94816e-05				13.8717	-4.68367e-05				13.8717	-5.07159e-05
13.8885	-1.17281e-05				13.8885	-2.92297e-05				13.8885	-1.5222e-05				13.8885	-6.04528e-05				13.8885	-4.69596e-05				13.8885	-5.06929e-05
13.9053	-1.38239e-05				13.9053	-2.33902e-05				13.9053	-1.44844e-05				13.9053	-5.97051e-05				13.9053	-4.68673e-05				13.9053	-5.21965e-05
13.9222	-1.54206e-05				13.9222	-1.84741e-05				13.9222	-1.39063e-05				13.9222	-5.88415e-05				13.9222	-4.64228e-05				13.9222	-5.3388e-05
13.939	-1.65166e-05				13.939	-1.45092e-05				13.939	-1.34391e-05				13.939	-5.83657e-05				13.939	-4.27947e-05				13.939	-5.15748e-05
13.9558	-1.58679e-05				13.9558	-1.22509e-05				13.9558	-1.25486e-05				13.9558	-5.83957e-05				13.9558	-3.97968e-05				13.9558	-5.03506e-05
13.9727	-1.42034e-05				13.9727	-1.34018e-05				13.9727	-1.16605e-05				13.9727	-6.11288e-05				13.9727	-3.74847e-05				13.9727	-4.97887e-05
13.9895	-1.17408e-05				13.9895	-1.55115e-05				13.9895	-1.08063e-05				13.9895	-6.36565e-05				13.9895	-3.63034e-05				13.9895	-5.04048e-05
14.0064	-9.46578e-06				14.0064	-1.54791e-05				14.0064	-1.02466e-05				14.0064	-6.50962e-05				14.0064	-3.90411e-05				14.0064	-5.13749e-05
14.0232	-7.69973e-06				14.0232	-1.52285e-05				14.0232	-1.00077e-05				14.0232	-6.41602e-05				14.0232	-3.91885e-05				14.0232	-5.12426e-05
14.04	-6.42691e-06				14.04	-1.51464e-05				14.04	-1.08459e-05				14.04	-6.09044e-05				14.04	-3.60478e-05				14.04	-5.10379e-05
14.0569	-6.11566e-06				14.0569	-1.52416e-05				14.0569	-1.10003e-05				14.0569	-5.69824e-05				14.0569	-3.32671e-05				14.0569	-5.11549e-05
14.0737	-4.05288e-06				14.0737	-1.58374e-05				14.0737	-1.09223e-05				14.0737	-5.40086e-05				14.0737	-3.10041e-05				14.0737	-5.15884e-05
14.0905	7.83116e-07				14.0905	-1.6944e-05				14.0905	-1.05678e-05				14.0905	-5.19376e-05				14.0905	-3.05411e-05				14.0905	-5.27032e-05
14.1074	5.34106e-06				14.1074	-1.93596e-05				14.1074	-8.66192e-06				14.1074	-5.10122e-05				14.1074	-2.99534e-05				14.1074	-5.4033e-05
14.1242	9.27965e-06				14.1242	-1.99701e-05				14.1242	-6.85928e-06				14.1242	-4.81416e-05				14.1242	-2.92067e-05				14.1242	-5.52318e-05
14.141	1.2688e-05				14.141	-1.86979e-05				14.141	-4.81089e-06				14.141	-4.54147e-05				14.141	-2.84599e-05				14.141	-5.19247e-05
14.1579	1.58386e-05				14.1579	-1.6925e-05				14.1579	-3.02522e-06				14.1579	-4.31786e-05				14.1579	-2.85616e-05				14.1579	-4.87967e-05
14.1747	1.91462e-05				14.1747	-1.59147e-05				14.1747	-3.04903e-06				14.1747	-4.13988e-05				14.1747	-2.93423e-05				14.1747	-4.62706e-05
14.1915	2.25816e-05				14.1915	-1.55645e-05				14.1915	-4.55649e-06				14.1915	-4.03969e-05				14.1915	-2.93323e-05				14.1915	-4.43223e-05
14.2084	2.58098e-05				14.2084	-1.51973e-05				14.2084	-5.41556e-06				14.2084	-4.01894e-05				14.2084	-2.6307e-05				14.2084	-4.36568e-05
14.2252	2.87407e-05				14.2252	-1.41756e-05				14.2252	-5.71247e-06				14.2252	-4.22382e-05				14.2252	-2.36297e-05				14.2252	-4.4077e-05
14.242	3.12529e-05				14.242	-1.26798e-05				14.242	-5.76665e-06				14.242	-4.35044e-05				14.242	-2.13638e-05				14.242	-4.48037e-05
14.2589	3.33118e-05				14.2589	-1.08426e-05				14.2589	-5.61181e-06				14.2589	-4.44933e-05				14.2589	-1.95965e-05				14.2589	-4.64774e-05
14.2757	3.35422e-05				14.2757	-9.3e-06				14.2757	-5.0993e-06				14.2757	-4.52327e-05				14.2757	-1.89572e-05				14.2757	-4.88483e-05
14.2925	3.12087e-05				14.2925	-8.16181e-06				14.2925	-3.68357e-06				14.2925	-4.53123e-05				14.2925	-1.86893e-05				14.2925	-4.95529e-05
14.3094	3.14903e-05				14.3094	-9.3819e-06				14.3094	-1.7314e-06				14.3094	-4.4715e-05				14.3094	-1.94009e-05				14.3094	-4.9987e-05
14.3262	3.29615e-05				14.3262	-1.23802e-05				14.3262	1.04058e-07				14.3262	-4.38621e-05				14.3262	-2.04497e-05				14.3262	-5.04342e-05
14.343	3.46055e-05				14.343	-1.38524e-05				14.343	1.0631e-06				14.343	-4.29823e-05				14.343	-2.17184e-05				14.343	-5.0786e-05
14.3599	3.59793e-05				14.3599	-1.3959e-05				14.3599	1.28556e-06				14.3599	-4.22709e-05				14.3599	-2.24108e-05				14.3599	-4.92701e-05
14.3767	3.6936e-05				14.3767	-1.35998e-05				14.3767	1.56988e-06				14.3767	-4.31926e-05				14.3767	-2.28056e-05				14.3767	-4.58355e-05
14.3935	3.51897e-05				14.3935	-1.15249e-05				14.3935	2.55572e-06				14.3935	-4.5463e-05				14.3935	-2.36596e-05				14.3935	-4.34547e-05
14.4104	3.54078e-05				14.4104	-9.51355e-06				14.4104	4.90968e-06				14.4104	-4.72001e-05				14.4104	-2.496e-05				14.4104	-4.21227e-05
14.4272	3.56925e-05				14.4272	-7.62103e-06				14.4272	6.44955e-06				14.4272	-4.73322e-05				14.4272	-2.68978e-05				14.4272	-4.24368e-05
14.4441	3.59787e-05				14.4441	-5.97012e-06				14.4441	7.15928e-06				14.4441	-4.57534e-05				14.4441	-2.72895e-05				14.4441	-4.40717e-05
14.4609	3.65061e-05				14.4609	-4.64721e-06				14.4609	6.29519e-06				14.4609	-4.43931e-05				14.4609	-2.68201e-05				14.4609	-4.53735e-05
14.4777	3.91447e-05				14.4777	-3.67548e-06				14.4777	5.15266e-06				14.4777	-4.33618e-05				14.4777	-2.61454e-05				14.4777	-4.63243e-05
14.4946	4.23325e-05				14.4946	-4.00104e-06				14.4946	3.71726e-06				14.4946	-4.38919e-05				14.4946	-2.57561e-05				14.4946	-4.67922e-05
14.5114	4.42262e-05				14.5114	-5.04485e-06				14.5114	8.49712e-07				14.5114	-4.6093e-05				14.5114	-2.56585e-05				14.5114	-4.72821e-05
14.5282	4.48333e-05				14.5282	-4.24654e-06				14.5282	4.93644e-07				14.5282	-5.04795e-05				14.5282	-2.62348e-05				14.5282	-4.79666e-05
14.5451	4.28547e-05				14.5451	-2.65031e-06				14.5451	2.28961e-07				14.5451	-5.42337e-05				14.5451	-2.67221e-05				14.5451	-5.11633e-05
14.5619	4.30729e-05				14.5619	-4.89372e-07				14.5619	-4.61118e-08				14.5619	-5.1486e-05				14.5619	-2.71092e-05				14.5619	-5.45275e-05
14.5787	4.37211e-05				14.5787	7.6407e-07				14.5787	-4.9107e-07				14.5787	-4.89873e-05				14.5787	-2.74542e-05				14.5787	-5.62994e-05
14.5956	4.44632e-05				14.5956	1.14153e-06				14.5956	-9.65687e-07				14.5956	-4.69213e-05				14.5956	-2.80643e-05				14.5956	-5.73801e-05
14.6124	4.51523e-05				14.6124	2.73551e-08				14.6124	-1.75485e-06				14.6124	-4.54049e-05				14.6124	-2.89331e-05				14.6124	-5.79342e-05
14.6292	4.57896e-05				14.6292	-2.2024e-06				14.6292	-2.52602e-06				14.6292	-4.57713e-05				14.6292	-3.03456e-05				14.6292	-5.86668e-05
14.6461	4.63286e-05				14.6461	-4.607e-06				14.6461	-3.27503e-06				14.6461	-4.71364e-05				14.6461	-3.21945e-05				14.6461	-5.95961e-05
14.6629	4.65482e-05				14.6629	-8.30094e-06				14.6629	-4.02088e-06				14.6629	-4.79388e-05				14.6629	-3.38126e-05				14.6629	-6.09845e-05
14.6797	4.64668e-05				14.6797	-9.00174e-06				14.6797	-4.03416e-06				14.6797	-4.88125e-05				14.6797	-3.57282e-05				14.6797	-6.20424e-05
14.6966	4.6107e-05				14.6966	-4.42266e-06				14.6966	-3.38474e-06				14.6966	-4.97975e-05				14.6966	-3.79308e-05				14.6966	-6.27487e-05
14.7134	4.96001e-05				14.7134	-6.60448e-07				14.7134	-2.16481e-06				14.7134	-5.12998e-05				14.7134	-4.0589e-05				14.7134	-6.25683e-05
14.7302	5.2805e-05				14.7302	2.14649e-06				14.7302	-9.4145e-07				14.7302	-5.29684e-05				14.7302	-4.37726e-05				14.7302	-6.26222e-05
14.7471	5.56613e-05				14.7471	3.16974e-06				14.7471	1.33613e-07				14.7471	-5.57674e-05				14.7471	-4.50049e-05				14.7471	-6.29322e-05
14.7639	5.86611e-05				14.7639	2.66847e-06				14.7639	1.09215e-06				14.7639	-5.75236e-05				14.7639	-4.40894e-05				14.7639	-6.37552e-05
14.7807	6.14547e-05				14.7807	2.05926e-06				14.7807	2.16634e-06				14.7807	-5.75332e-05				14.7807	-4.16941e-05				14.7807	-6.50414e-05
14.7976	6.36488e-05				14.7976	1.38325e-06				14.7976	3.04586e-06				14.7976	-5.81151e-05				14.7976	-3.96738e-05				14.7976	-6.63873e-05
14.8144	6.52531e-05				14.8144	3.44588e-07				14.8144	3.7243e-06				14.8144	-5.93332e-05				14.8144	-3.81618e-05				14.8144	-6.75599e-05
14.8312	6.54352e-05				14.8312	-1.77545e-06				14.8312	3.91898e-06				14.8312	-6.20917e-05				14.8312	-3.90639e-05				14.8312	-6.86012e-05
14.8481	6.45971e-05				14.8481	-4.363e-06				14.8481	4.36841e-06				14.8481	-6.45241e-05				14.8481	-4.14414e-05				14.8481	-6.98306e-05
14.8649	6.3203e-05				14.8649	-3.52838e-06				14.8649	4.74626e-06				14.8649	-6.45483e-05				14.8649	-4.35826e-05				14.8649	-6.98699e-05
14.8817	6.58425e-05				14.8817	-2.40011e-06				14.8817	4.66854e-06				14.8817	-6.42279e-05				14.8817	-4.55423e-05				14.8817	-6.82966e-05
14.8986	6.75811e-05				14.8986	-1.31842e-06				14.8986	4.17756e-06				14.8986	-6.35942e-05				14.8986	-4.82751e-05				14.8986	-6.67979e-05
14.9154	6.83161e-05				14.9154	-2.58778e-07				14.9154	3.32683e-06				14.9154	-6.15419e-05				14.9154	-4.90977e-05				14.9154	-6.54005e-05
14.9323	6.7191e-05				14.9323	1.2008e-06				14.9323	4.16003e-06				14.9323	-5.98767e-05				14.9323	-4.74915e-05				14.9323	-6.38633e-05
14.9491	6.60008e-05				14.9491	3.45429e-06				14.9491	4.69159e-06				14.9491	-5.89184e-05				14.9491	-4.56384e-05				14.9491	-6.21977e-05
14.9659	6.6295e-05				14.9659	5.47304e-06				14.9659	4.87457e-06				14.9659	-6.30267e-05				14.9659	-4.33772e-05				14.9659	-6.04384e-05
14.9828	6.72067e-05				14.9828	7.13491e-06				14.9828	4.34555e-06				14.9828	-6.50847e-05				14.9828	-4.11261e-05				14.9828	-5.89501e-05
14.9996	6.77529e-05				14.9996	8.52788e-06				14.9996	2.74939e-06				14.9996	-6.62469e-05				14.9996	-3.9755e-05				14.9996	-5.86123e-05
15.0164	6.79316e-05				15.0164	1.02966e-05				15.0164	8.52802e-07				15.0164	-6.67033e-05				15.0164	-3.92192e-05				15.0164	-5.93117e-05
15.0333	6.72833e-05				15.0333	1.17915e-05				15.0333	-6.70369e-07				15.0333	-6.69256e-05				15.0333	-4.00351e-05				15.0333	-6.09493e-05
15.0501	6.348e-05				15.0501	1.29508e-05				15.0501	-1.9163e-06				15.0501	-6.69596e-05				15.0501	-3.99361e-05				15.0501	-5.94437e-05
15.0669	5.82343e-05				15.0669	1.25889e-05				15.0669	-2.94258e-06				15.0669	-6.68224e-05				15.0669	-3.96327e-05				15.0669	-5.59039e-05
15.0838	5.61674e-05				15.0838	1.07874e-05				15.0838	-4.01404e-06				15.0838	-6.64712e-05				15.0838	-4.07719e-05				15.0838	-5.27312e-05
15.1006	5.56077e-05				15.1006	9.77519e-06				15.1006	-5.16659e-06				15.1006	-6.4949e-05				15.1006	-4.32473e-05				15.1006	-5.01845e-05
15.1174	5.63147e-05				15.1174	9.2506e-06				15.1174	-6.8968e-06				15.1174	-6.29025e-05				15.1174	-4.73123e-05				15.1174	-4.82662e-05
15.1343	5.8361e-05				15.1343	9.0685e-06				15.1343	-8.80637e-06				15.1343	-6.05549e-05				15.1343	-4.96166e-05				15.1343	-4.80799e-05
15.1511	6.02279e-05				15.1511	8.83072e-06				15.1511	-1.04788e-05				15.1511	-5.99658e-05				15.1511	-4.9775e-05				15.1511	-4.80213e-05
15.1679	6.18269e-05				15.1679	8.72855e-06				15.1679	-1.19252e-05				15.1679	-6.10545e-05				15.1679	-4.94899e-05				15.1679	-4.79866e-05
15.1848	6.22002e-05				15.1848	1.15653e-05				15.1848	-1.29823e-05				15.1848	-6.49434e-05				15.1848	-4.91724e-05				15.1848	-4.84097e-05
15.2016	6.14193e-05				15.2016	1.41311e-05				15.2016	-1.28194e-05				15.2016	-6.89062e-05				15.2016	-4.88364e-05				15.2016	-4.92613e-05
15.2184	5.88121e-05				15.2184	1.61257e-05				15.2184	-1.1593e-05				15.2184	-7.00743e-05				15.2184	-4.84661e-05				15.2184	-5.06978e-05
15.2353	5.76935e-05				15.2353	1.74226e-05				15.2353	-9.74878e-06				15.2353	-6.89051e-05				15.2353	-4.79906e-05				15.2353	-5.12682e-05
15.2521	5.70052e-05				15.2521	1.52117e-05				15.2521	-8.42122e-06				15.2521	-6.82035e-05				15.2521	-4.63286e-05				15.2521	-5.20006e-05
15.2689	5.76181e-05				15.2689	1.26779e-05				15.2689	-7.64398e-06				15.2689	-6.8029e-05				15.2689	-4.46197e-05				15.2689	-5.27371e-05
15.2858	5.85927e-05				15.2858	1.14488e-05				15.2858	-8.27499e-06				15.2858	-6.86671e-05				15.2858	-4.30447e-05				15.2858	-5.10055e-05
15.3026	5.98027e-05				15.3026	1.05836e-05				15.3026	-7.99789e-06				15.3026	-6.67209e-05				15.3026	-4.15987e-05				15.3026	-4.91634e-05
15.3194	6.04874e-05				15.3194	1.07032e-05				15.3194	-7.40253e-06				15.3194	-6.43394e-05				15.3194	-4.03904e-05				15.3194	-4.74685e-05
15.3363	6.06367e-05				15.3363	1.10531e-05				15.3363	-6.79401e-06				15.3363	-6.28601e-05				15.3363	-3.9433e-05				15.3363	-4.58875e-05
15.3531	5.94035e-05				15.3531	1.06239e-05				15.3531	-6.29914e-06				15.3531	-6.2245e-05				15.3531	-3.9313e-05				15.3531	-4.41421e-05
15.37	5.66961e-05				15.37	9.60206e-06				15.37	-6.02668e-06				15.37	-6.30869e-05				15.37	-3.9375e-05				15.37	-4.26441e-05
15.3868	5.51775e-05				15.3868	9.74558e-06				15.3868	-7.74854e-06				15.3868	-6.48352e-05				15.3868	-3.96247e-05				15.3868	-4.23769e-05
15.4036	5.42292e-05				15.4036	1.04663e-05				15.4036	-1.00352e-05				15.4036	-6.6612e-05				15.4036	-4.06985e-05				15.4036	-4.29982e-05
15.4205	5.32668e-05				15.4205	1.07305e-05				15.4205	-1.1564e-05				15.4205	-6.87935e-05				15.4205	-4.04437e-05				15.4205	-4.13279e-05
15.4373	5.22446e-05				15.4373	1.05413e-05				15.4373	-1.18136e-05				15.4373	-7.04598e-05				15.4373	-3.95778e-05				15.4373	-3.87421e-05
15.4541	5.06204e-05				15.4541	9.55436e-06				15.4541	-1.2045e-05				15.4541	-6.97414e-05				15.4541	-3.75694e-05				15.4541	-3.64648e-05
15.471	4.75756e-05				15.471	8.49265e-06				15.471	-1.23339e-05				15.471	-6.89695e-05				15.471	-3.65211e-05				15.471	-3.44708e-05
15.4878	4.56527e-05				15.4878	7.27969e-06				15.4878	-1.31365e-05				15.4878	-6.839e-05				15.4878	-3.64391e-05				15.4878	-3.24485e-05
15.5046	4.50232e-05				15.5046	4.38215e-06				15.5046	-1.34178e-05				15.5046	-6.81616e-05				15.5046	-3.82177e-05				15.5046	-3.07139e-05
15.5215	4.73194e-05				15.5215	2.09378e-06				15.5215	-1.35516e-05				15.5215	-7.07948e-05				15.5215	-3.99876e-05				15.5215	-2.92703e-05
15.5383	5.01556e-05				15.5383	1.7244e-06				15.5383	-1.37432e-05				15.5383	-7.25191e-05				15.5383	-3.93422e-05				15.5383	-2.85614e-05
15.5551	5.27739e-05				15.5551	1.741e-06				15.5551	-1.40045e-05				15.5551	-7.21599e-05				15.5551	-3.79825e-05				15.5551	-2.81514e-05
15.572	5.48775e-05				15.572	1.78343e-06				15.572	-1.4343e-05				15.572	-7.13227e-05				15.572	-3.60942e-05				15.572	-2.79273e-05
15.5888	5.64781e-05				15.5888	1.71208e-06				15.5888	-1.18513e-05				15.5888	-7.0133e-05				15.5888	-3.4283e-05				15.5888	-2.70062e-05
15.6056	5.6782e-05				15.6056	1.39654e-06				15.6056	-8.98692e-06				15.6056	-6.87988e-05				15.6056	-3.27306e-05				15.6056	-2.62306e-05
15.6225	5.50367e-05				15.6225	-1.05204e-06				15.6225	-6.8114e-06				15.6225	-6.75313e-05				15.6225	-3.14243e-05				15.6225	-2.57577e-05
15.6393	5.0917e-05				15.6393	-1.21558e-06				15.6393	-5.30971e-06				15.6393	-6.63076e-05				15.6393	-3.05569e-05				15.6393	-2.75738e-05
15.6561	4.88209e-05				15.6561	-7.59429e-07				15.6561	-5.00888e-06				15.6561	-6.48316e-05				15.6561	-2.94027e-05				15.6561	-2.6812e-05
15.673	4.8679e-05				15.673	2.51362e-07				15.673	-3.62773e-06				15.673	-6.3478e-05				15.673	-2.8222e-05				15.673	-2.33246e-05
15.6898	4.88855e-05				15.6898	2.80713e-06				15.6898	-2.13911e-06				15.6898	-6.23391e-05				15.6898	-2.6992e-05				15.6898	-2.01463e-05
15.7066	4.93757e-05				15.7066	5.23824e-06				15.7066	-1.46381e-06				15.7066	-6.146e-05				15.7066	-2.52381e-05				15.7066	-1.77937e-05
15.7235	5.0579e-05				15.7235	7.44486e-06				15.7235	-1.44525e-06				15.7235	-6.18399e-05				15.7235	-2.3785e-05				15.7235	-1.6313e-05
15.7403	5.19218e-05				15.7403	8.48635e-06				15.7403	-9.02954e-07				15.7403	-6.22922e-05				15.7403	-2.25738e-05				15.7403	-1.7584e-05
15.7571	5.24979e-05				15.7571	8.39811e-06				15.7571	-3.14363e-07				15.7571	-6.3602e-05				15.7571	-2.09471e-05				15.7571	-1.72447e-05
15.774	5.23924e-05				15.774	6.03431e-06				15.774	-2.33995e-07				15.774	-6.56212e-05				15.774	-1.96541e-05				15.774	-1.40643e-05
15.7908	5.1706e-05				15.7908	4.37957e-06				15.7908	-6.44134e-07				15.7908	-6.73178e-05				15.7908	-1.87902e-05				15.7908	-1.10835e-05
15.8077	4.90687e-05				15.8077	4.89346e-06				15.8077	-1.94969e-06				15.8077	-6.78436e-05				15.8077	-2.00494e-05				15.8077	-8.469e-06
15.8245	4.80983e-05				15.8245	5.60376e-06				15.8245	-3.13767e-06				15.8245	-6.68643e-05				15.8245	-2.22769e-05				15.8245	-6.16219e-06
15.8413	4.91146e-05				15.8413	5.9885e-06				15.8413	-4.13874e-06				15.8413	-6.54714e-05				15.8413	-2.40775e-05				15.8413	-3.88089e-06
15.8582	5.06512e-05				15.8582	6.05039e-06				15.8582	-5.01661e-06				15.8582	-6.3798e-05				15.8582	-2.61103e-05				15.8582	-4.28157e-07
15.875	5.19752e-05				15.875	5.25888e-06				15.875	-6.39663e-06				15.875	-6.25535e-05				15.875	-2.83311e-05				15.875	2.64529e-06
15.8918	5.3055e-05				15.8918	1.7925e-06				15.8918	-8.30661e-06				15.8918	-6.17725e-05				15.8918	-3.00713e-05				15.8918	5.29007e-06
15.9087	5.32136e-05				15.9087	3.41396e-08				15.9087	-1.16724e-05				15.9087	-6.25067e-05				15.9087	-2.9706e-05				15.9087	7.55987e-06
15.9255	5.1345e-05				15.9255	5.70723e-07				15.9255	-1.32411e-05				15.9255	-6.44638e-05				15.9255	-2.85658e-05				15.9255	9.41592e-06
15.9423	5.13496e-05				15.9423	1.31737e-06				15.9423	-1.1668e-05				15.9423	-6.46477e-05				15.9423	-2.72202e-05				15.9423	1.03105e-05
15.9592	5.02489e-05				15.9592	1.5061e-06				15.9592	-1.04297e-05				15.9592	-6.44078e-05				15.9592	-2.56992e-05				15.9592	1.04184e-05
15.976	4.80159e-05				15.976	1.11295e-06				15.976	-9.63721e-06				15.976	-6.38377e-05				15.976	-2.38855e-05				15.976	1.02296e-05
15.9928	4.37506e-05				15.9928	-9.06054e-07				15.9928	-9.93713e-06				15.9928	-6.29082e-05				15.9928	-2.29465e-05				15.9928	8.5434e-06
16.0097	4.11936e-05				16.0097	-2.83376e-06				16.0097	-1.02769e-05				16.0097	-6.25942e-05				16.0097	-2.28787e-05				16.0097	5.822e-06
16.0265	4.01475e-05				16.0265	-4.65818e-06				16.0265	-1.06403e-05				16.0265	-6.28858e-05				16.0265	-2.46225e-05				16.0265	4.36862e-06
16.0433	4.0352e-05				16.0433	-6.80966e-06				16.0433	-1.12311e-05				16.0433	-6.44701e-05				16.0433	-2.52784e-05				16.0433	4.42567e-06
16.0602	4.08787e-05				16.0602	-8.71356e-06				16.0602	-1.00544e-05				16.0602	-6.82215e-05				16.0602	-2.55037e-05				16.0602	5.72971e-06
16.077	4.05277e-05				16.077	-1.03241e-05				16.077	-8.81962e-06				16.077	-6.95414e-05				16.077	-2.65719e-05				16.077	7.28445e-06
16.0938	3.92993e-05				16.0938	-1.07646e-05				16.0938	-7.88834e-06				16.0938	-6.98492e-05				16.0938	-2.83934e-05				16.0938	1.09226e-05
16.1107	3.62391e-05				16.1107	-1.0643e-05				16.1107	-7.33843e-06				16.1107	-6.98651e-05				16.1107	-3.06756e-05				16.1107	1.44183e-05
16.1275	3.46087e-05				16.1275	-9.44134e-06				16.1275	-8.57715e-06				16.1275	-6.96136e-05				16.1275	-3.32939e-05				16.1275	1.71301e-05
16.1443	3.37839e-05				16.1443	-7.87686e-06				16.1443	-7.70344e-06				16.1443	-6.8613e-05				16.1443	-3.5365e-05				16.1443	1.91092e-05
16.1612	3.36304e-05				16.1612	-6.3549e-06				16.1612	-7.36637e-06				16.1612	-6.75503e-05				16.1612	-3.64868e-05				16.1612	1.99749e-05
16.178	3.40063e-05				16.178	-4.86327e-06				16.178	-7.62719e-06				16.178	-6.71723e-05				16.178	-3.67511e-05				16.178	2.14501e-05
16.1948	3.44218e-05				16.1948	-3.13891e-06				16.1948	-9.1265e-06				16.1948	-6.73824e-05				16.1948	-3.59177e-05				16.1948	2.38727e-05
16.2117	3.48047e-05				16.2117	-1.62809e-06				16.2117	-1.10358e-05				16.2117	-6.77212e-05				16.2117	-3.50252e-05				16.2117	2.6491e-05
16.2285	3.43519e-05				16.2285	-1.07984e-06				16.2285	-1.32686e-05				16.2285	-6.82133e-05				16.2285	-3.51508e-05				16.2285	2.85012e-05
16.2453	3.31012e-05				16.2453	-1.51684e-06				16.2453	-1.56238e-05				16.2453	-6.95634e-05				16.2453	-3.61578e-05				16.2453	2.97661e-05
16.2622	3.04994e-05				16.2622	-4.72899e-06				16.2622	-1.67091e-05				16.2622	-6.94317e-05				16.2622	-3.74738e-05				16.2622	2.75636e-05
16.279	2.85864e-05				16.279	-8.82166e-06				16.279	-1.64362e-05				16.279	-6.82387e-05				16.279	-3.91253e-05				16.279	2.5802e-05
16.2959	2.69699e-05				16.2959	-1.30144e-05				16.2959	-1.609e-05				16.2959	-6.74543e-05				16.2959	-4.22045e-05				16.2959	2.68729e-05
16.3127	2.55826e-05				16.3127	-1.67705e-05				16.3127	-1.63105e-05				16.3127	-6.70911e-05				16.3127	-4.38949e-05				16.3127	2.87793e-05
16.3295	2.43909e-05				16.3295	-2.01545e-05				16.3295	-1.70765e-05				16.3295	-6.73912e-05				16.3295	-4.53136e-05				16.3295	3.0875e-05
16.3464	2.3362e-05				16.3464	-2.35e-05				16.3464	-1.8827e-05				16.3464	-6.74577e-05				16.3464	-4.65563e-05				16.3464	3.2662e-05
16.3632	2.2633e-05				16.3632	-2.64208e-05				16.3632	-2.01863e-05				16.3632	-6.76009e-05				16.3632	-4.79581e-05				16.3632	3.41386e-05
16.38	2.25218e-05				16.38	-2.96369e-05				16.38	-1.9905e-05				16.38	-6.78205e-05				16.38	-4.92761e-05				16.38	3.49862e-05
16.3969	2.24778e-05				16.3969	-3.29452e-05				16.3969	-1.91644e-05				16.3969	-6.81251e-05				16.3969	-5.03947e-05				16.3969	3.66681e-05
16.4137	2.25678e-05				16.4137	-3.3445e-05				16.4137	-1.87592e-05				16.4137	-6.85509e-05				16.4137	-4.94822e-05				16.4137	3.83339e-05
16.4305	2.41367e-05				16.4305	-3.12991e-05				16.4305	-1.86673e-05				16.4305	-6.98812e-05				16.4305	-4.68987e-05				16.4305	3.94424e-05
16.4474	2.58058e-05				16.4474	-2.87753e-05				16.4474	-1.88591e-05				16.4474	-7.30065e-05				16.4474	-4.50107e-05				16.4474	3.98152e-05
16.4642	2.66557e-05				16.4642	-2.79999e-05				16.4642	-1.93168e-05				16.4642	-7.57843e-05				16.4642	-4.38207e-05				16.4642	3.62162e-05
16.481	2.67319e-05				16.481	-2.86576e-05				16.481	-2.02617e-05				16.481	-7.83156e-05				16.481	-4.3703e-05				16.481	3.44101e-05
16.4979	2.53683e-05				16.4979	-2.83096e-05				16.4979	-2.02479e-05				16.4979	-8.06552e-05				16.4979	-4.55462e-05				16.4979	3.32103e-05
16.5147	2.06883e-05				16.5147	-2.53172e-05				16.5147	-1.98215e-05				16.5147	-8.27903e-05				16.5147	-4.76652e-05				16.5147	3.25293e-05
16.5315	1.77222e-05				16.5315	-2.18647e-05				16.5315	-1.94836e-05				16.5315	-8.06242e-05				16.5315	-5.00198e-05				16.5315	3.29156e-05
16.5484	1.74539e-05				16.5484	-1.86601e-05				16.5484	-1.91392e-05				16.5484	-7.91177e-05				16.5484	-5.31925e-05				16.5484	3.42093e-05
16.5652	1.73455e-05				16.5652	-1.59202e-05				16.5652	-1.73974e-05				16.5652	-7.83752e-05				16.5652	-5.46696e-05				16.5652	3.57696e-05
16.582	1.69567e-05				16.582	-1.36301e-05				16.582	-1.60997e-05				16.582	-7.8826e-05				16.582	-5.53607e-05				16.582	3.72172e-05
16.5989	1.61454e-05				16.5989	-1.23878e-05				16.5989	-1.52619e-05				16.5989	-7.94212e-05				16.5989	-5.53258e-05				16.5989	3.81898e-05
16.6157	1.2613e-05				16.6157	-1.22915e-05				16.6157	-1.51844e-05				16.6157	-8.01248e-05				16.6157	-5.36061e-05				16.6157	3.87817e-05
16.6325	1.07199e-05				16.6325	-1.63035e-05				16.6325	-1.69227e-05				16.6325	-8.11179e-05				16.6325	-5.26421e-05				16.6325	3.96752e-05
16.6494	9.1171e-06				16.6494	-1.88015e-05				16.6494	-1.8212e-05				16.6494	-8.14768e-05				16.6494	-5.24747e-05				16.6494	4.0594e-05
16.6662	7.23178e-06				16.6662	-1.8256e-05				16.6662	-1.86811e-05				16.6662	-8.18604e-05				16.6662	-5.39377e-05				16.6662	4.09435e-05
16.683	5.10344e-06				16.683	-1.83032e-05				16.683	-1.80078e-05				16.683	-8.23416e-05				16.683	-5.51102e-05				16.683	4.07391e-05
16.6999	3.06815e-06				16.6999	-1.90406e-05				16.6999	-1.69036e-05				16.6999	-8.3545e-05				16.6999	-5.69531e-05				16.6999	3.93781e-05
16.7167	1.42834e-06				16.7167	-2.14043e-05				16.7167	-1.58893e-05				16.7167	-8.22752e-05				16.7167	-5.91999e-05				16.7167	3.73628e-05
16.7336	1.76408e-07				16.7336	-2.50795e-05				16.7336	-1.62191e-05				16.7336	-8.07146e-05				16.7336	-5.87587e-05				16.7336	3.78508e-05
16.7504	-4.59254e-08				16.7504	-2.5857e-05				16.7504	-1.76605e-05				16.7504	-7.95248e-05				16.7504	-5.82006e-05				16.7504	4.00906e-05
16.7672	2.33341e-06				16.7672	-2.49176e-05				16.7672	-1.87644e-05				16.7672	-7.86721e-05				16.7672	-5.78429e-05				16.7672	4.19033e-05
16.7841	4.92707e-06				16.7841	-2.41109e-05				16.7841	-2.01393e-05				16.7841	-7.81039e-05				16.7841	-5.76787e-05				16.7841	4.3265e-05
16.8009	7.35109e-06				16.8009	-2.35069e-05				16.8009	-2.16542e-05				16.8009	-7.77918e-05				16.8009	-5.78179e-05				16.8009	4.40065e-05
16.8177	9.04794e-06				16.8177	-2.3555e-05				16.8177	-2.15902e-05				16.8177	-7.79327e-05				16.8177	-5.69907e-05				16.8177	4.45769e-05
16.8346	1.00394e-05				16.8346	-2.35155e-05				16.8346	-2.12765e-05				16.8346	-7.95453e-05				16.8346	-5.56589e-05				16.8346	4.49354e-05
16.8514	9.57765e-06				16.8514	-2.33809e-05				16.8514	-2.09753e-05				16.8514	-8.22561e-05				16.8514	-5.44096e-05				16.8514	4.40243e-05
16.8682	9.35474e-06				16.8682	-2.32848e-05				16.8682	-2.06923e-05				16.8682	-8.28783e-05				16.8682	-5.34925e-05				16.8682	4.36774e-05
16.8851	1.02405e-05				16.8851	-2.40433e-05				16.8851	-2.04629e-05				16.8851	-8.32062e-05				16.8851	-5.28334e-05				16.8851	4.34733e-05
16.9019	1.15391e-05				16.9019	-2.55272e-05				16.9019	-2.06898e-05				16.9019	-8.34268e-05				16.9019	-5.18555e-05				16.9019	4.3406e-05
16.9187	1.45153e-05				16.9187	-2.70688e-05				16.9187	-2.13199e-05				16.9187	-8.35566e-05				16.9187	-5.06706e-05				16.9187	4.39163e-05
16.9356	1.71725e-05				16.9356	-2.87084e-05				16.9356	-2.22383e-05				16.9356	-8.35873e-05				16.9356	-4.97198e-05				16.9356	4.52639e-05
16.9524	1.93961e-05				16.9524	-3.128e-05				16.9524	-2.34252e-05				16.9524	-8.34909e-05				16.9524	-4.90229e-05				16.9524	4.84818e-05
16.9692	2.10928e-05				16.9692	-3.1433e-05				16.9692	-2.49692e-05				16.9692	-8.31954e-05				16.9692	-4.90233e-05				16.9692	5.1135e-05
16.9861	2.01303e-05				16.9861	-2.93197e-05				16.9861	-2.34219e-05				16.9861	-8.25657e-05				16.9861	-4.79588e-05				16.9861	5.31668e-05
17.0029	1.89134e-05				17.0029	-2.76949e-05				17.0029	-2.1961e-05				17.0029	-8.2836e-05				17.0029	-4.70696e-05				17.0029	5.38258e-05
17.0197	1.75195e-05				17.0197	-2.65975e-05				17.0197	-2.05305e-05				17.0197	-8.39981e-05				17.0197	-4.64562e-05				17.0197	5.43551e-05
17.0366	1.55044e-05				17.0366	-2.64291e-05				17.0366	-1.98106e-05				17.0366	-8.70935e-05				17.0366	-4.73247e-05				17.0366	5.47398e-05
17.0534	1.35937e-05				17.0534	-2.89946e-05				17.0534	-1.95493e-05				17.0534	-9.11919e-05				17.0534	-4.84289e-05				17.0534	5.4023e-05
17.0702	1.17962e-05				17.0702	-3.09821e-05				17.0702	-1.71243e-05				17.0702	-9.19487e-05				17.0702	-4.69172e-05				17.0702	5.41078e-05
17.0871	1.01036e-05				17.0871	-3.23278e-05				17.0871	-1.50679e-05				17.0871	-9.25177e-05				17.0871	-4.2241e-05				17.0871	5.58129e-05
17.1039	8.44651e-06				17.1039	-3.25293e-05				17.1039	-1.34386e-05				17.1039	-9.30648e-05				17.1039	-3.92896e-05				17.1039	5.78679e-05
17.1207	6.06478e-06				17.1207	-3.19834e-05				17.1207	-1.26234e-05				17.1207	-9.40855e-05				17.1207	-3.80563e-05				17.1207	5.92073e-05
17.1376	4.46206e-06				17.1376	-3.13511e-05				17.1376	-1.24858e-05				17.1376	-9.37913e-05				17.1376	-3.92933e-05				17.1376	5.98014e-05
17.1544	4.35243e-06				17.1544	-3.07572e-05				17.1544	-1.19853e-05				17.1544	-9.38643e-05				17.1544	-3.91723e-05				17.1544	5.84284e-05
17.1712	4.22056e-06				17.1712	-3.018e-05				17.1712	-1.14291e-05				17.1712	-9.43488e-05				17.1712	-3.86616e-05				17.1712	5.75502e-05
17.1881	3.68417e-06				17.1881	-2.92325e-05				17.1881	-1.09236e-05				17.1881	-9.57908e-05				17.1881	-3.78136e-05				17.1881	5.73095e-05
17.2049	-1.90621e-06				17.2049	-2.68691e-05				17.2049	-1.05073e-05				17.2049	-9.74847e-05				17.2049	-3.61915e-05				17.2049	5.95259e-05
17.2218	-4.15705e-06				17.2218	-2.52235e-05				17.2218	-1.01943e-05				17.2218	-9.78755e-05				17.2218	-3.45735e-05				17.2218	6.14447e-05
17.2386	-5.99549e-06				17.2386	-2.43122e-05				17.2386	-1.03273e-05				17.2386	-9.76325e-05				17.2386	-3.36894e-05				17.2386	6.30025e-05
17.2554	-7.59995e-06				17.2554	-2.48401e-05				17.2554	-1.04845e-05				17.2554	-9.71246e-05				17.2554	-3.34817e-05				17.2554	6.38798e-05
17.2723	-9.36379e-06				17.2723	-2.72693e-05				17.2723	-1.05163e-05				17.2723	-9.63886e-05				17.2723	-3.41681e-05				17.2723	6.28648e-05
17.2891	-1.12341e-05				17.2891	-2.86749e-05				17.2891	-8.51468e-06				17.2891	-9.53207e-05				17.2891	-3.52473e-05				17.2891	6.12492e-05
17.3059	-1.31661e-05				17.3059	-2.98043e-05				17.3059	-6.65164e-06				17.3059	-9.42872e-05				17.3059	-3.65448e-05				17.3059	5.90722e-05
17.3228	-1.4747e-05				17.3228	-3.11069e-05				17.3228	-5.11322e-06				17.3228	-9.31771e-05				17.3228	-3.64706e-05				17.3228	5.54087e-05
17.3396	-1.63855e-05				17.3396	-3.24958e-05				17.3396	-3.96495e-06				17.3396	-9.03536e-05				17.3396	-3.59645e-05				17.3396	5.4757e-05
17.3564	-1.79309e-05				17.3564	-3.27741e-05				17.3564	-4.66204e-06				17.3564	-8.87711e-05				17.3564	-3.51327e-05				17.3564	5.55268e-05
17.3733	-1.70102e-05				17.3733	-3.19423e-05				17.3733	-4.8353e-06				17.3733	-8.84574e-05				17.3733	-3.42967e-05				17.3733	5.6318e-05
17.3901	-1.43178e-05				17.3901	-3.14379e-05				17.3901	-4.83634e-06				17.3901	-9.0834e-05				17.3901	-3.36237e-05				17.3901	5.71263e-05
17.4069	-1.2143e-05				17.4069	-3.12913e-05				17.4069	-5.07942e-06				17.4069	-9.48097e-05				17.4069	-3.31612e-05				17.4069	5.85315e-05
17.4238	-1.04955e-05				17.4238	-3.18369e-05				17.4238	-5.55273e-06				17.4238	-9.70555e-05				17.4238	-3.36674e-05				17.4238	5.99622e-05
17.4406	-9.48065e-06				17.4406	-3.14259e-05				17.4406	-6.39924e-06				17.4406	-9.74223e-05				17.4406	-3.18031e-05				17.4406	6.14936e-05
17.4574	-8.78951e-06				17.4574	-3.08219e-05				17.4574	-8.02411e-06				17.4574	-9.73357e-05				17.4574	-3.06161e-05				17.4574	6.45608e-05
17.4743	-8.37957e-06				17.4743	-3.04073e-05				17.4743	-6.60744e-06				17.4743	-9.71164e-05				17.4743	-3.01862e-05				17.4743	6.83557e-05
17.4911	-8.24414e-06				17.4911	-3.01719e-05				17.4911	-5.04832e-06				17.4911	-9.70391e-05				17.4911	-3.15435e-05				17.4911	7.26915e-05
17.5079	-8.84207e-06				17.5079	-3.01894e-05				17.5079	-3.49231e-06				17.5079	-9.70877e-05				17.5079	-3.36822e-05				17.5079	7.65476e-05
17.5248	-1.03158e-05				17.5248	-3.04805e-05				17.5248	-2.43967e-06				17.5248	-9.70696e-05				17.5248	-3.05351e-05				17.5248	7.98068e-05
17.5416	-1.09622e-05				17.5416	-3.17952e-05				17.5416	-1.8579e-06				17.5416	-9.55734e-05				17.5416	-2.61707e-05				17.5416	8.15618e-05
17.5584	-1.09641e-05				17.5584	-3.37205e-05				17.5584	-1.81486e-06				17.5584	-9.38562e-05				17.5584	-2.23963e-05				17.5584	8.20541e-05
17.5753	-1.10884e-05				17.5753	-3.54571e-05				17.5753	5.24088e-07				17.5753	-9.23901e-05				17.5753	-1.91885e-05				17.5753	8.24198e-05
17.5921	-1.14167e-05				17.5921	-3.70748e-05				17.5921	2.53769e-06				17.5921	-9.1359e-05				17.5921	-1.66023e-05				17.5921	8.25132e-05
17.6089	-1.29078e-05				17.6089	-3.94772e-05				17.6089	4.14491e-06				17.6089	-9.36944e-05				17.6089	-1.5009e-05				17.6089	8.22886e-05
17.6258	-1.27383e-05				17.6258	-4.01044e-05				17.6258	4.7258e-06				17.6258	-9.59456e-05				17.6258	-1.44197e-05				17.6258	8.08108e-05
17.6426	-1.109e-05				17.6426	-4.02013e-05				17.6426	4.11478e-06				17.6426	-9.61782e-05				17.6426	-1.65267e-05				17.6426	8.14707e-05
17.6595	-8.99279e-06				17.6595	-4.00995e-05				17.6595	3.21857e-06				17.6595	-9.55176e-05				17.6595	-1.7038e-05				17.6595	8.22574e-05
17.6763	-7.09888e-06				17.6763	-3.9846e-05				17.6763	2.18969e-06				17.6763	-9.3419e-05				17.6763	-1.69593e-05				17.6763	8.29124e-05
17.6931	-5.36122e-06				17.6931	-3.96357e-05				17.6931	2.37456e-06				17.6931	-9.21183e-05				17.6931	-1.72129e-05				17.6931	8.33538e-05
17.71	-3.16116e-06				17.71	-3.95112e-05				17.71	3.49549e-06				17.71	-9.16447e-05				17.71	-1.77125e-05				17.71	8.24031e-05
17.7268	-4.5841e-07				17.7268	-4.00342e-05				17.7268	4.93465e-06				17.7268	-9.28481e-05				17.7268	-1.74406e-05				17.7268	8.40118e-05
17.7436	2.0136e-06				17.7436	-3.98463e-05				17.7436	6.38804e-06				17.7436	-9.36943e-05				17.7436	-1.73729e-05				17.7436	8.70431e-05
17.7605	4.23383e-06				17.7605	-3.91303e-05				17.7605	7.69382e-06				17.7605	-9.21434e-05				17.7605	-1.74867e-05				17.7605	9.0206e-05
17.7773	5.76583e-06				17.7773	-3.83314e-05				17.7773	8.81174e-06				17.7773	-9.08169e-05				17.7773	-1.74044e-05				17.7773	9.34553e-05
17.7941	6.63588e-06				17.7941	-3.82552e-05				17.7941	9.67477e-06				17.7941	-8.97849e-05				17.7941	-1.78535e-05				17.7941	9.6904e-05
17.811	5.95822e-06				17.811	-3.8802e-05				17.811	9.00254e-06				17.811	-8.93249e-05				17.811	-1.87367e-05				17.811	9.97827e-05
17.8278	2.33568e-06				17.8278	-3.95066e-05				17.8278	8.50531e-06				17.8278	-8.98829e-05				17.8278	-1.92066e-05				17.8278	0.000102174
17.8446	8.99435e-07				17.8446	-4.01256e-05				17.8446	8.22002e-06				17.8446	-9.14277e-05				17.8446	-1.83281e-05				17.8446	0.000104716
17.8615	1.6456e-06				17.8615	-3.76431e-05				17.8615	8.13019e-06				17.8615	-9.51042e-05				17.8615	-1.50987e-05				17.8615	0.000109536
17.8783	4.11786e-06				17.8783	-3.52435e-05				17.8783	8.40542e-06				17.8783	-9.77713e-05				17.8783	-1.09879e-05				17.8783	0.000113844
17.8951	5.72609e-06				17.8951	-3.34593e-05				17.8951	9.16199e-06				17.8951	-9.7407e-05				17.8951	-7.43232e-06				17.8951	0.000117552
17.912	6.43562e-06				17.912	-3.22465e-05				17.912	9.80111e-06				17.912	-9.70252e-05				17.912	-5.08408e-06				17.912	0.000120733
17.9288	5.31684e-06				17.9288	-3.1795e-05				17.9288	1.03066e-05				17.9288	-9.67471e-05				17.9288	-3.74236e-06				17.9288	0.000123321
17.9456	3.93506e-06				17.9456	-2.94351e-05				17.9456	1.04572e-05				17.9456	-9.69276e-05				17.9456	-2.41334e-06				17.9456	0.000125398
17.9625	2.3794e-06				17.9625	-2.72711e-05				17.9625	9.61156e-06				17.9625	-9.77206e-05				17.9625	-1.03731e-06				17.9625	0.000126663
17.9793	7.41244e-07				17.9793	-2.53393e-05				17.9793	8.45605e-06				17.9793	-9.7559e-05				17.9793	8.57175e-07				17.9793	0.000129002
17.9961	-1.04366e-06				17.9961	-2.35635e-05				17.9961	7.01953e-06				17.9961	-9.65379e-05				17.9961	4.37071e-06				17.9961	0.00013282
18.013	-3.81686e-06				18.013	-2.22147e-05				18.013	4.97916e-06				18.013	-9.49895e-05				18.013	8.23479e-06				18.013	0.000136999
18.0298	-2.50417e-06				18.0298	-2.12334e-05				18.0298	5.23508e-06				18.0298	-9.34996e-05				18.0298	1.08361e-05				18.0298	0.000140641
18.0466	-1.32969e-06				18.0466	-2.02907e-05				18.0466	7.59505e-06				18.0466	-9.20702e-05				18.0466	1.23298e-05				18.0466	0.000143373
18.0635	-4.41855e-07				18.0635	-1.75195e-05				18.0635	9.48104e-06				18.0635	-9.06e-05				18.0635	1.32484e-05				18.0635	0.000145295
18.0803	-2.51698e-07				18.0803	-1.48781e-05				18.0803	1.08558e-05				18.0803	-8.93583e-05				18.0803	1.22954e-05				18.0803	0.000146373
18.0971	7.64954e-07				18.0971	-1.26123e-05				18.0971	1.15011e-05				18.0971	-8.83046e-05				18.0971	9.92685e-06				18.0971	0.000147199
18.114	2.11286e-06				18.114	-1.14125e-05				18.114	1.26408e-05				18.114	-8.70632e-05				18.114	1.08915e-05				18.114	0.000147912
18.1308	3.72626e-06				18.1308	-1.11133e-05				18.1308	1.37554e-05				18.1308	-8.44916e-05				18.1308	1.24231e-05				18.1308	0.000149939
18.1477	5.41558e-06				18.1477	-1.09715e-05				18.1477	1.47332e-05				18.1477	-8.19513e-05				18.1477	1.40564e-05				18.1477	0.000154014
18.1645	5.7216e-06				18.1645	-1.11158e-05				18.1645	1.50569e-05				18.1645	-7.96459e-05				18.1645	1.57303e-05				18.1645	0.000158637
18.1813	4.68139e-06				18.1813	-1.40059e-05				18.1813	1.47949e-05				18.1813	-7.75358e-05				18.1813	1.68788e-05				18.1813	0.000163789
18.1982	9.69651e-07				18.1982	-1.66035e-05				18.1982	1.41386e-05				18.1982	-7.53999e-05				18.1982	1.75167e-05				18.1982	0.000167943
18.215	-2.6754e-06				18.215	-1.88924e-05				18.215	1.59091e-05				18.215	-7.31485e-05				18.215	1.70851e-05				18.215	0.000171164
18.2318	-4.1801e-06				18.2318	-2.14804e-05				18.2318	1.7042e-05				18.2318	-7.12127e-05				18.2318	1.57456e-05				18.2318	0.00017327
18.2487	-3.23051e-06				18.2487	-2.37523e-05				18.2487	1.74744e-05				18.2487	-6.95618e-05				18.2487	1.62248e-05				18.2487	0.000175501
18.2655	-1.98259e-06				18.2655	-2.44507e-05				18.2655	1.65622e-05				18.2655	-6.81893e-05				18.2655	1.70321e-05				18.2655	0.000177887
18.2823	-8.39266e-07				18.2823	-2.34513e-05				18.2823	1.58203e-05				18.2823	-6.75497e-05				18.2823	1.84905e-05				18.2823	0.000180641
18.2992	6.05913e-08				18.2992	-1.99098e-05				18.2992	1.50061e-05				18.2992	-6.7533e-05				18.2992	1.93117e-05				18.2992	0.000184902
18.316	7.12755e-07				18.316	-1.61723e-05				18.316	1.40791e-05				18.316	-6.76813e-05				18.316	1.9503e-05				18.316	0.000190382
18.3328	5.95438e-07				18.3328	-1.2373e-05				18.3328	1.24546e-05				18.3328	-6.79832e-05				18.3328	1.86501e-05				18.3328	0.00019515
18.3497	-6.79008e-07				18.3497	-9.07534e-06				18.3497	1.09363e-05				18.3497	-6.87408e-05				18.3497	1.88839e-05				18.3497	0.000199204
18.3665	-1.23892e-06				18.3665	-6.50931e-06				18.3665	9.97862e-06				18.3665	-6.88386e-05				18.3665	1.91616e-05				18.3665	0.000202091
18.3833	-1.40831e-06				18.3833	-4.6495e-06				18.3833	1.13486e-05				18.3833	-6.77542e-05				18.3833	1.9445e-05				18.3833	0.000205007
18.4002	-1.24473e-06				18.4002	-4.32822e-06				18.4002	1.22667e-05				18.4002	-6.71412e-05				18.4002	1.99543e-05				18.4002	0.000212861
18.417	-7.43808e-07				18.417	-3.50281e-06				18.417	1.26794e-05				18.417	-6.7023e-05				18.417	2.28962e-05				18.417	0.000219825
18.4338	-1.2046e-06				18.4338	-2.93763e-06				18.4338	1.22387e-05				18.4338	-6.77139e-05				18.4338	2.67006e-05				18.4338	0.00022571
18.4507	-2.60534e-06				18.4507	-2.5881e-06				18.4507	1.14645e-05				18.4507	-6.61337e-05				18.4507	3.00458e-05				18.4507	0.000230778
18.4675	-5.69731e-06				18.4675	-1.87263e-06				18.4675	1.08609e-05				18.4675	-6.29295e-05				18.4675	3.20573e-05				18.4675	0.000236866
18.4843	-7.25574e-06				18.4843	-5.8685e-07				18.4843	1.00696e-05				18.4843	-6.00492e-05				18.4843	3.28341e-05				18.4843	0.000243148
18.5012	-8.31987e-06				18.5012	7.46196e-07				18.5012	9.15222e-06				18.5012	-5.82997e-05				18.5012	3.18711e-05				18.5012	0.000248967
18.518	-8.91366e-06				18.518	1.59555e-06				18.518	8.81536e-06				18.518	-5.75175e-05				18.518	3.27226e-05				18.518	0.000253508
18.5348	-7.94256e-06				18.5348	2.00079e-06				18.5348	8.41666e-06				18.5348	-5.70588e-05				18.5348	3.442e-05				18.5348	0.000257023
18.5517	-6.41978e-06				18.5517	1.87726e-06				18.5517	7.98457e-06				18.5517	-5.6389e-05				18.5517	3.67754e-05				18.5517	0.000261354
18.5685	-4.50841e-06				18.5685	1.63731e-06				18.5685	8.12307e-06				18.5685	-5.54932e-05				18.5685	3.90866e-05				18.5685	0.000268172
18.5854	-3.11574e-06				18.5854	1.22308e-06				18.5854	8.25014e-06				18.5854	-5.39736e-05				18.5854	4.10858e-05				18.5854	0.000274806
18.6022	-2.22424e-06				18.6022	-4.86819e-07				18.6022	8.33004e-06				18.6022	-5.20178e-05				18.6022	4.10133e-05				18.6022	0.000281212
18.619	-2.07071e-06				18.619	-3.90811e-07				18.619	8.11692e-06				18.619	-5.01473e-05				18.619	3.93129e-05				18.619	0.000287667
18.6359	-1.09544e-06				18.6359	4.05931e-07				18.6359	8.24172e-06				18.6359	-4.83595e-05				18.6359	3.94992e-05				18.6359	0.000293916
18.6527	1.14416e-07				18.6527	4.16416e-07				18.6527	8.32812e-06				18.6527	-4.65913e-05				18.6527	4.12072e-05				18.6527	0.000299997
18.6695	8.81969e-07				18.6695	-1.65059e-07				18.6695	8.4234e-06				18.6695	-4.52873e-05				18.6695	4.47762e-05				18.6695	0.000306211
18.6864	1.24721e-06				18.6864	7.05768e-07				18.6864	9.31553e-06				18.6864	-4.43748e-05				18.6864	4.89016e-05				18.6864	0.000312679
18.7032	1.26052e-06				18.7032	1.9694e-06				18.7032	1.03348e-05				18.7032	-4.32125e-05				18.7032	5.27842e-05				18.7032	0.000318839
18.72	1.26757e-06				18.72	3.47606e-06				18.72	1.1413e-05				18.72	-3.84234e-05				18.72	5.56812e-05				18.72	0.000324552
18.7369	1.63381e-06				18.7369	4.26609e-06				18.7369	1.20884e-05				18.7369	-3.47627e-05				18.7369	5.76734e-05				18.7369	0.000329745
18.7537	1.85744e-06				18.7537	4.33879e-06				18.7537	1.23513e-05				18.7537	-3.23013e-05				18.7537	5.85138e-05				18.7537	0.000334235
18.7705	2.02103e-07				18.7705	2.76457e-06				18.7705	1.1533e-05				18.7705	-3.19188e-05				18.7705	6.03305e-05				18.7705	0.000338132
18.7874	-2.8622e-06				18.7874	6.47426e-07				18.7874	1.05668e-05				18.7874	-3.15101e-05				18.7874	6.2497e-05				18.7874	0.000342074
18.8042	-3.0788e-06				18.8042	1.02439e-06				18.8042	9.475e-06				18.8042	-2.97061e-05				18.8042	6.44665e-05				18.8042	0.000349114
18.821	-1.29378e-06				18.821	3.49059e-06				18.821	7.85941e-06				18.821	-2.75289e-05				18.821	6.50766e-05				18.821	0.00035569
18.8379	7.51012e-07				18.8379	5.34226e-06				18.8379	6.08184e-06				18.8379	-2.50445e-05				18.8379	6.45537e-05				18.8379	0.000362475
18.8547	1.60571e-06				18.8547	6.53902e-06				18.8547	7.22076e-06				18.8547	-2.20992e-05				18.8547	6.41962e-05				18.8547	0.000369142
18.8715	1.43542e-06				18.8715	6.34489e-06				18.8715	8.00021e-06				18.8715	-2.00691e-05				18.8715	6.36017e-05				18.8715	0.000375683
18.8884	1.0636e-06				18.8884	2.65399e-06				18.8884	8.3167e-06				18.8884	-1.89215e-05				18.8884	6.29307e-05				18.8884	0.000381939
18.9052	5.04992e-07				18.9052	2.01512e-06				18.9052	7.5648e-06				18.9052	-1.89018e-05				18.9052	6.42734e-05				18.9052	0.000388834
18.922	-9.55306e-07				18.922	4.33702e-06				18.922	6.97969e-06				18.922	-1.38394e-05				18.922	6.5887e-05				18.922	0.000397335
18.9389	-4.91e-06				18.9389	5.99759e-06				18.9389	6.65162e-06				18.9389	-9.20941e-06				18.9389	6.7629e-05				18.9389	0.000405117
18.9557	-6.4238e-06				18.9557	6.91929e-06				18.9557	6.19295e-06				18.9557	-5.19112e-06				18.9557	6.86998e-05				18.9557	0.000412201
18.9725	-6.83562e-06				18.9725	6.47524e-06				18.9725	5.56672e-06				18.9725	-1.76664e-06				18.9725	6.91376e-05				18.9725	0.000418648
18.9894	-7.77017e-06				18.9894	7.27023e-06				18.9894	4.24521e-06				18.9894	1.14102e-06				18.9894	6.86465e-05				18.9894	0.000424608
19.0062	-9.07934e-06				19.0062	8.34422e-06				19.0062	3.86076e-06				19.0062	3.64908e-06				19.0062	6.78557e-05				19.0062	0.000431161
19.0231	-8.78584e-06				19.0231	8.30068e-06				19.0231	3.65557e-06				19.0231	7.42742e-06				19.0231	6.67844e-05				19.0231	0.000439254
19.0399	-7.12525e-06				19.0399	7.35741e-06				19.0399	3.76525e-06				19.0399	1.11474e-05				19.0399	6.5248e-05				19.0399	0.000446859
19.0567	-5.4892e-06				19.0567	7.2273e-06				19.0567	3.83428e-06				19.0567	1.58557e-05				19.0567	6.39839e-05				19.0567	0.000454154
19.0736	-4.21935e-06				19.0736	7.17583e-06				19.0736	3.82866e-06				19.0736	2.07335e-05				19.0736	6.35734e-05				19.0736	0.000461219
19.0904	-3.32889e-06				19.0904	5.61237e-06				19.0904	3.457e-06				19.0904	2.56997e-05				19.0904	6.50357e-05				19.0904	0.000468497
19.1072	-3.43905e-06				19.1072	2.83992e-06				19.1072	4.5067e-06				19.1072	3.03159e-05				19.1072	6.86452e-05				19.1072	0.000475437
19.1241	-2.1529e-06				19.1241	1.19213e-06				19.1241	5.98113e-06				19.1241	3.56521e-05				19.1241	7.27705e-05				19.1241	0.000482476
19.1409	-7.6148e-07				19.1409	-3.52966e-07				19.1409	7.99543e-06				19.1409	4.07919e-05				19.1409	7.65586e-05				19.1409	0.00049099
19.1577	-7.08044e-07				19.1577	-1.74421e-06				19.1577	9.77707e-06				19.1577	4.57277e-05				19.1577	7.96775e-05				19.1577	0.000498381
19.1746	-1.66097e-06				19.1746	-1.5453e-06				19.1746	1.08809e-05				19.1746	5.04498e-05				19.1746	8.20949e-05				19.1746	0.000504235
19.1914	-6.03106e-07				19.1914	-1.16665e-06				19.1914	1.13578e-05				19.1914	5.56777e-05				19.1914	8.21648e-05				19.1914	0.000508866
19.2082	1.04675e-06				19.2082	-6.50824e-07				19.2082	1.08212e-05				19.2082	6.14562e-05				19.2082	8.07267e-05				19.2082	0.000514402
19.2251	2.43142e-06				19.2251	3.91181e-07				19.2251	9.24302e-06				19.2251	6.70659e-05				19.2251	8.10066e-05				19.2251	0.000523584
19.2419	3.46469e-06				19.2419	1.94123e-06				19.2419	9.27174e-06				19.2419	7.21983e-05				19.2419	8.26111e-05				19.2419	0.000533908
19.2587	2.71896e-06				19.2587	4.53391e-06				19.2587	9.69051e-06				19.2587	7.69281e-05				19.2587	8.43437e-05				19.2587	0.000542863
19.2756	1.13341e-06				19.2756	7.35038e-06				19.2756	9.40963e-06				19.2756	8.15847e-05				19.2756	8.5432e-05				19.2756	0.000550765
19.2924	1.10208e-06				19.2924	9.98219e-06				19.2924	8.52241e-06				19.2924	8.63189e-05				19.2924	8.58622e-05				19.2924	0.000560806
19.3092	2.85127e-06				19.3092	1.21747e-05				19.3092	7.56557e-06				19.3092	9.10966e-05				19.3092	8.47519e-05				19.3092	0.000572352
19.3261	4.87128e-06				19.3261	1.24766e-05				19.3261	6.48683e-06				19.3261	9.55065e-05				19.3261	8.62687e-05				19.3261	0.000583209
19.3429	6.33147e-06				19.3429	1.14019e-05				19.3429	4.22686e-06				19.3429	9.96033e-05				19.3429	8.86427e-05				19.3429	0.000592987
19.3597	7.18355e-06				19.3597	1.36518e-05				19.3597	2.9794e-06				19.3597	0.000103651				19.3597	9.1662e-05				19.3597	0.000601953
19.3766	6.039e-06				19.3766	1.6928e-05				19.3766	4.35442e-06				19.3766	0.000107183				19.3766	9.46234e-05				19.3766	0.000612157
19.3934	4.52756e-06				19.3934	1.8725e-05				19.3934	6.29234e-06				19.3934	0.000110363				19.3934	9.67594e-05				19.3934	0.000622276
19.4102	1.45094e-06				19.4102	1.90718e-05				19.4102	8.08957e-06				19.4102	0.000114864				19.4102	9.81665e-05				19.4102	0.000632385
19.4271	-2.57708e-06				19.4271	1.66124e-05				19.4271	9.36284e-06				19.4271	0.000119348				19.4271	9.9043e-05				19.4271	0.000644058
19.4439	-2.88304e-06				19.4439	1.16958e-05				19.4439	1.0203e-05				19.4439	0.000123275				19.4439	9.94258e-05				19.4439	0.000656299
19.4607	-2.57506e-06				19.4607	1.00443e-05				19.4607	1.11039e-05				19.4607	0.000126856				19.4607	9.88888e-05				19.4607	0.000669002
19.4776	-2.23481e-06				19.4776	9.8487e-06				19.4776	1.16106e-05				19.4776	0.000132464				19.4776	9.97763e-05				19.4776	0.000684491
19.4944	-1.828e-06				19.4944	9.70409e-06				19.4944	1.16794e-05				19.4944	0.000139848				19.4944	0.000101127				19.4944	0.000698292
19.5113	-5.07244e-07				19.5113	9.00907e-06				19.5113	1.02152e-05				19.5113	0.000147333				19.5113	0.000102824				19.5113	0.000712068
19.5281	1.95238e-06				19.5281	7.92696e-06				19.5281	9.29879e-06				19.5281	0.000154876				19.5281	0.000104468				19.5281	0.000727689
19.5449	3.70431e-06				19.5449	8.09382e-06				19.5449	8.35907e-06				19.5449	0.000162738				19.5449	0.000105898				19.5449	0.000744675
19.5618	4.698e-06				19.5618	8.79605e-06				19.5618	7.47713e-06				19.5618	0.000170512				19.5618	0.000107309				19.5618	0.000761308
19.5786	3.75927e-06				19.5786	9.94906e-06				19.5786	8.16311e-06				19.5786	0.000177837				19.5786	0.000111225				19.5786	0.000776436
19.5954	3.01266e-06				19.5954	1.16548e-05				19.5954	1.03824e-05				19.5954	0.000184809				19.5954	0.000115984				19.5954	0.00079602
19.6123	2.65255e-06				19.6123	1.33731e-05				19.6123	1.27008e-05				19.6123	0.000192312				19.6123	0.000122867				19.6123	0.00081612
19.6291	2.10144e-06				19.6291	1.37887e-05				19.6291	1.47287e-05				19.6291	0.000202543				19.6291	0.00012922				19.6291	0.000834441
19.6459	1.35575e-06				19.6459	1.30507e-05				19.6459	1.53072e-05				19.6459	0.000212017				19.6459	0.000134786				19.6459	0.000853191
19.6628	2.29351e-07				19.6628	1.15729e-05				19.6628	1.46408e-05				19.6628	0.000220709				19.6628	0.000138533				19.6628	0.000875303
19.6796	-1.65032e-06				19.6796	1.07857e-05				19.6796	1.35172e-05				19.6796	0.000228642				19.6796	0.000140651				19.6796	0.000896334
19.6964	-4.12975e-06				19.6964	1.003e-05				19.6964	1.16419e-05				19.6964	0.000239587				19.6964	0.000141185				19.6964	0.000915301
19.7133	-8.32537e-06				19.7133	9.22417e-06				19.7133	9.13797e-06				19.7133	0.000250668				19.7133	0.000144248				19.7133	0.00093278
19.7301	-1.37977e-05				19.7301	7.79124e-06				19.7301	6.71261e-06				19.7301	0.000262328				19.7301	0.000148385				19.7301	0.000954013
19.7469	-1.44147e-05				19.7469	9.86885e-06				19.7469	6.32902e-06				19.7469	0.000272167				19.7469	0.00015248				19.7469	0.000980007
19.7638	-1.26133e-05				19.7638	1.30296e-05				19.7638	6.72777e-06				19.7638	0.000280333				19.7638	0.000155955				19.7638	0.0010052
19.7806	-1.12924e-05				19.7806	1.55119e-05				19.7806	7.80604e-06				19.7806	0.000286957				19.7806	0.000159009				19.7806	0.00103046
19.7974	-1.05146e-05				19.7974	1.73242e-05				19.7974	1.0144e-05				19.7974	0.000297326				19.7974	0.000163622				19.7974	0.00105661
19.8143	-1.07986e-05				19.8143	1.80983e-05				19.8143	1.31504e-05				19.8143	0.000307468				19.8143	0.000168444				19.8143	0.0010807
19.8311	-1.08875e-05				19.8311	1.90873e-05				19.8311	1.59575e-05				19.8311	0.000317237				19.8311	0.000172925				19.8311	0.00110441
19.8479	-1.15697e-05				19.8479	1.95823e-05				19.8479	1.90965e-05				19.8479	0.000325859				19.8479	0.000177042				19.8479	0.00113245
19.8648	-1.27449e-05				19.8648	1.9591e-05				19.8648	2.14969e-05				19.8648	0.000332733				19.8648	0.000180034				19.8648	0.00116001
19.8816	-1.36165e-05				19.8816	1.86287e-05				19.8816	2.32051e-05				19.8816	0.000338355				19.8816	0.000181953				19.8816	0.00118864
19.8984	-1.36265e-05				19.8984	1.71541e-05				19.8984	2.39859e-05				19.8984	0.000346992				19.8984	0.000181799				19.8984	0.00122246
19.9153	-1.36287e-05				19.9153	1.53706e-05				19.9153	2.40114e-05				19.9153	0.000355965				19.9153	0.00018062				19.9153	0.00125539
19.9321	-1.36967e-05				19.9321	1.5266e-05				19.9321	2.28321e-05				19.9321	0.000365178				19.9321	0.000181756				19.9321	0.00128575
19.949	-1.44352e-05				19.949	1.80733e-05				19.949	2.21531e-05				19.949	0.000375236				19.949	0.000184731				19.949	0.00131709
19.9658	-1.43314e-05				19.9658	2.06738e-05				19.9658	2.24186e-05				19.9658	0.000387209				19.9658	0.000189367				19.9658	0.00135257
19.9826	-1.40551e-05				19.9826	2.28896e-05				19.9826	2.2704e-05				19.9826	0.00039769				19.9826	0.000195192				19.9826	0.00138954
19.9995	-1.36909e-05				19.9995	2.47539e-05				19.9995	2.29901e-05				19.9995	0.000406895				19.9995	0.000200768				19.9995	0.00142414
20.0163	-1.38622e-05				20.0163	2.60398e-05				20.0163	2.34648e-05				20.0163	0.000416717				20.0163	0.00020522				20.0163	0.00146035
20.0331	-1.45657e-05				20.0331	2.6768e-05				20.0331	2.40935e-05				20.0331	0.000426071				20.0331	0.000208822				20.0331	0.00149726
20.05	-1.64033e-05				20.05	2.62975e-05				20.05	2.46247e-05				20.05	0.000434158				20.05	0.000214018				20.05	0.00153451
20.0668	-1.75123e-05				20.0668	2.57666e-05				20.0668	2.50579e-05				20.0668	0.000441127				20.0668	0.000221818				20.0668	0.00157335
20.0836	-1.77616e-05				20.0836	2.51273e-05				20.0836	2.52903e-05				20.0836	0.000447475				20.0836	0.000229281				20.0836	0.00161124
20.1005	-1.68415e-05				20.1005	2.3123e-05				20.1005	2.52068e-05				20.1005	0.000458313				20.1005	0.000235861				20.1005	0.00164952
20.1173	-1.4933e-05				20.1173	2.20822e-05				20.1173	2.67398e-05				20.1173	0.000470804				20.1173	0.000240778				20.1173	0.00169083
20.1341	-1.27327e-05				20.1341	2.24076e-05				20.1341	2.86719e-05				20.1341	0.000481659				20.1341	0.000244411				20.1341	0.00173204
20.151	-1.1534e-05				20.151	2.3224e-05				20.151	3.09362e-05				20.151	0.000491078				20.151	0.000249506				20.151	0.0017707
20.1678	-1.12021e-05				20.1678	2.43426e-05				20.1678	3.40755e-05				20.1678	0.000500392				20.1678	0.000254004				20.1678	0.00181198
20.1846	-1.10564e-05				20.1846	2.54098e-05				20.1846	4.03923e-05				20.1846	0.000509536				20.1846	0.000258007				20.1846	0.00185621
20.2015	-1.11706e-05				20.2015	2.64447e-05				20.2015	4.57195e-05				20.2015	0.000518517				20.2015	0.000262846				20.2015	0.00189999
20.2183	-1.16084e-05				20.2183	2.77821e-05				20.2183	5.00401e-05				20.2183	0.00052711				20.2183	0.000267199				20.2183	0.00194452
20.2351	-1.25997e-05				20.2351	2.89937e-05				20.2351	5.29995e-05				20.2351	0.000535078				20.2351	0.00027115				20.2351	0.00199081
20.252	-1.51855e-05				20.252	2.81452e-05				20.252	5.24832e-05				20.252	0.000545795				20.252	0.000275759				20.252	0.00203704
20.2688	-1.47305e-05				20.2688	2.54011e-05				20.2688	5.19062e-05				20.2688	0.0005568				20.2688	0.000282175				20.2688	0.0020836
20.2856	-1.42326e-05				20.2856	2.04793e-05				20.2856	5.1464e-05				20.2856	0.000567902				20.2856	0.000288925				20.2856	0.00213043
20.3025	-1.39552e-05				20.3025	1.91452e-05				20.3025	5.08413e-05				20.3025	0.000578017				20.3025	0.000295889				20.3025	0.00217694
20.3193	-1.40748e-05				20.3193	1.9428e-05				20.3193	5.01254e-05				20.3193	0.000588067				20.3193	0.0003026				20.3193	0.00222161
20.3361	-1.75175e-05				20.3361	2.01534e-05				20.3361	5.05043e-05				20.3361	0.000598835				20.3361	0.000308658				20.3361	0.0022649
20.353	-2.10823e-05				20.353	2.08507e-05				20.353	5.26394e-05				20.353	0.000609321				20.353	0.000314259				20.353	0.00231136
20.3698	-1.90071e-05				20.3698	2.15233e-05				20.3698	5.52165e-05				20.3698	0.00061867				20.3698	0.000321452				20.3698	0.00236077
20.3866	-1.6452e-05				20.3866	2.23489e-05				20.3866	5.77057e-05				20.3866	0.000626058				20.3866	0.000331838				20.3866	0.00241183
20.4035	-1.36762e-05				20.4035	2.30439e-05				20.4035	5.99619e-05				20.4035	0.000632112				20.4035	0.000340529				20.4035	0.00246093
20.4203	-1.11853e-05				20.4203	2.36865e-05				20.4203	6.19439e-05				20.4203	0.000642598				20.4203	0.000347567				20.4203	0.00250791
20.4372	-9.00294e-06				20.4372	2.52936e-05				20.4372	6.37979e-05				20.4372	0.000652405				20.4372	0.000352746				20.4372	0.00255824
20.454	-7.82596e-06				20.454	2.68552e-05				20.454	6.71887e-05				20.454	0.000661061				20.454	0.000358748				20.454	0.00260958
20.4708	-7.60246e-06				20.4708	2.75756e-05				20.4708	7.09748e-05				20.4708	0.000668768				20.4708	0.00036807				20.4708	0.00265753
20.4877	-9.12725e-06				20.4877	2.75202e-05				20.4877	7.4364e-05				20.4877	0.0006766				20.4877	0.000377615				20.4877	0.0027057
20.5045	-1.10983e-05				20.5045	2.64376e-05				20.5045	7.74233e-05				20.5045	0.000686761				20.5045	0.000387119				20.5045	0.00275286
20.5213	-1.20195e-05				20.5213	2.54037e-05				20.5213	8.07419e-05				20.5213	0.000696689				20.5213	0.000396617				20.5213	0.00279721
20.5382	-1.20401e-05				20.5382	2.43674e-05				20.5382	8.42855e-05				20.5382	0.000707673				20.5382	0.000406738				20.5382	0.00284317
20.555	-1.20603e-05				20.555	2.23503e-05				20.555	8.7773e-05				20.555	0.000720182				20.555	0.000418764				20.555	0.00289175
20.5718	-1.2115e-05				20.5718	2.25581e-05				20.5718	9.12414e-05				20.5718	0.000734444				20.5718	0.000428996				20.5718	0.00294142
20.5887	-1.24193e-05				20.5887	2.29261e-05				20.5887	9.41942e-05				20.5887	0.000750853				20.5887	0.000437542				20.5887	0.00298836
20.6055	-1.42959e-05				20.6055	2.32993e-05				20.6055	9.67466e-05				20.6055	0.000765877				20.6055	0.000444353				20.6055	0.00303511
20.6223	-1.5895e-05				20.6223	2.37227e-05				20.6223	9.98576e-05				20.6223	0.000779208				20.6223	0.000450825				20.6223	0.00308239
20.6392	-1.70957e-05				20.6392	2.48807e-05				20.6392	0.00010293				20.6392	0.00079131				20.6392	0.000457237				20.6392	0.0031286
20.656	-1.64188e-05				20.656	2.60919e-05				20.656	0.000106038				20.656	0.000805854				20.656	0.000466364				20.656	0.00317331
20.6728	-1.43223e-05				20.6728	2.73982e-05				20.6728	0.000110422				20.6728	0.000819697				20.6728	0.00047566				20.6728	0.00321644
20.6897	-1.26701e-05				20.6897	2.97752e-05				20.6897	0.000114159				20.6897	0.00083312				20.6897	0.000485061				20.6897	0.00326162
20.7065	-1.14811e-05				20.7065	3.16272e-05				20.7065	0.000117246				20.7065	0.000850396				20.7065	0.000495042				20.7065	0.00330549
20.7233	-1.09209e-05				20.7233	3.28825e-05				20.7233	0.00011937				20.7233	0.000868333				20.7233	0.000503405				20.7233	0.00334628
20.7402	-8.81027e-06				20.7402	3.23108e-05				20.7402	0.000121797				20.7402	0.000886281				20.7402	0.000510272				20.7402	0.00338777
20.757	-5.23886e-06				20.757	3.21905e-05				20.757	0.000125575				20.757	0.000905244				20.757	0.000515509				20.757	0.00342927
20.7738	-2.71667e-06				20.7738	3.25744e-05				20.7738	0.000129829				20.7738	0.000922159				20.7738	0.000521702				20.7738	0.00347
20.7907	-1.21551e-06				20.7907	3.40023e-05				20.7907	0.000134815				20.7907	0.000941989				20.7907	0.000527655				20.7907	0.00350973
20.8075	-1.25227e-06				20.8075	3.54137e-05				20.8075	0.000139631				20.8075	0.000963994				20.8075	0.000533359				20.8075	0.00354829
20.8243	-3.50547e-06				20.8243	3.6482e-05				20.8243	0.000144775				20.8243	0.000984478				20.8243	0.000538886				20.8243	0.00358745
20.8412	-6.81549e-06				20.8412	3.71209e-05				20.8412	0.000149456				20.8412	0.00100622				20.8412	0.000545227				20.8412	0.00362256
20.858	-8.46444e-06				20.858	3.54727e-05				20.858	0.000153418				20.858	0.00102989				20.858	0.000552359				20.858	0.0036557
20.8749	-9.66177e-06				20.8749	3.20757e-05				20.8749	0.00015675				20.8749	0.00105438				20.8749	0.000561165				20.8749	0.0036911
20.8917	-1.05086e-05				20.8917	3.02445e-05				20.8917	0.000159555				20.8917	0.00107999				20.8917	0.000571678				20.8917	0.00372472
20.9085	-1.09976e-05				20.9085	3.05133e-05				20.9085	0.00016321				20.9085	0.00110799				20.9085	0.000581806				20.9085	0.00375441
20.9254	-1.05021e-05				20.9254	3.40046e-05				20.9254	0.000167388				20.9254	0.00114055				20.9254	0.000591623				20.9254	0.00378284
20.9422	-1.01178e-05				20.9422	3.7123e-05				20.9422	0.000171452				20.9422	0.00117461				20.9422	0.000602505				20.9422	0.00381073
20.959	-9.92726e-06				20.959	3.95494e-05				20.959	0.000175101				20.959	0.00120616				20.959	0.000613086				20.959	0.00383991
20.9759	-1.08473e-05				20.9759	4.13024e-05				20.9759	0.00017824				20.9759	0.0012368				20.9759	0.000623343				20.9759	0.00387049
20.9927	-1.21754e-05				20.9927	4.13824e-05				20.9927	0.000181003				20.9927	0.0012678				20.9927	0.000635221				20.9927	0.00389868
21.0095	-1.38542e-05				21.0095	3.97952e-05				21.0095	0.000184565				21.0095	0.00130266				21.0095	0.000645495				21.0095	0.00392582
21.0264	-1.46427e-05				21.0264	3.92433e-05				21.0264	0.000189915				21.0264	0.00134245				21.0264	0.000654247				21.0264	0.00395073
21.0432	-1.54033e-05				21.0432	3.90491e-05				21.0432	0.000194687				21.0432	0.00138234				21.0432	0.000661048				21.0432	0.00397618
21.06	-1.61803e-05				21.06	3.78959e-05				21.06	0.000198876				21.06	0.00142009				21.06	0.00066577				21.06	0.00399966
21.0769	-1.71706e-05				21.0769	3.59214e-05				21.0769	0.00020234				21.0769	0.00145831				21.0769	0.000673227				21.0769	0.00402133
21.0937	-1.84186e-05				21.0937	3.39741e-05				21.0937	0.00020513				21.0937	0.00150143				21.0937	0.000684512				21.0937	0.00404079
21.1105	-2.06193e-05				21.1105	3.23652e-05				21.1105	0.000206754				21.1105	0.00155036				21.1105	0.000695698				21.1105	0.00405833
21.1274	-1.89727e-05				21.1274	3.07381e-05				21.1274	0.00020911				21.1274	0.00160011				21.1274	0.000705486				21.1274	0.0040741
21.1442	-1.6104e-05				21.1442	2.92366e-05				21.1442	0.000211341				21.1442	0.00164877				21.1442	0.000713901				21.1442	0.00408806
21.161	-1.40695e-05				21.161	3.01895e-05				21.161	0.000213115				21.161	0.00169713				21.161	0.000721244				21.161	0.00410003
21.1779	-1.28622e-05				21.1779	3.33023e-05				21.1779	0.000214463				21.1779	0.00174671				21.1779	0.000729567				21.1779	0.0041105
21.1947	-1.31885e-05				21.1947	3.81632e-05				21.1947	0.000215356				21.1947	0.00179826				21.1947	0.000741498				21.1947	0.004123
21.2115	-1.61053e-05				21.2115	4.28916e-05				21.2115	0.000219264				21.2115	0.0018513				21.2115	0.000752351				21.2115	0.00413953
21.2284	-1.77087e-05				21.2284	4.72066e-05				21.2284	0.000223083				21.2284	0.00190528				21.2284	0.000762557				21.2284	0.0041534
21.2452	-1.87945e-05				21.2452	5.12243e-05				21.2452	0.000226702				21.2452	0.00196108				21.2452	0.000772501				21.2452	0.00416472
21.262	-1.94416e-05				21.262	5.59237e-05				21.262	0.000229771				21.262	0.00202148				21.262	0.000782305				21.262	0.00417307
21.2789	-1.94433e-05				21.2789	5.98895e-05				21.2789	0.000232295				21.2789	0.00208273				21.2789	0.000795232				21.2789	0.00417988
21.2957	-1.96265e-05				21.2957	6.31548e-05				21.2957	0.00023369				21.2957	0.00214134				21.2957	0.000807898				21.2957	0.00418532
21.3126	-2.00331e-05				21.3126	6.54423e-05				21.3126	0.000238102				21.3126	0.00220368				21.3126	0.000819788				21.3126	0.00418863
21.3294	-2.12123e-05				21.3294	6.64931e-05				21.3294	0.000242415				21.3294	0.00227079				21.3294	0.000831192				21.3294	0.00419387
21.3462	-2.2167e-05				21.3462	6.67929e-05				21.3462	0.000247193				21.3462	0.0023385				21.3462	0.000842833				21.3462	0.0041988
21.3631	-2.33954e-05				21.3631	6.68798e-05				21.3631	0.00025182				21.3631	0.00240752				21.3631	0.000853472				21.3631	0.00420309
21.3799	-2.45117e-05				21.3799	6.67775e-05				21.3799	0.000256054				21.3799	0.0024793				21.3799	0.000863403				21.3799	0.00420647
21.3967	-2.02361e-05				21.3967	6.62157e-05				21.3967	0.000259968				21.3967	0.00255378				21.3967	0.000875704				21.3967	0.00420905
21.4136	-1.653e-05				21.4136	6.5655e-05				21.4136	0.000264004				21.4136	0.00262982				21.4136	0.00088944				21.4136	0.00421064
21.4304	-1.35575e-05				21.4304	6.51006e-05				21.4304	0.000267664				21.4304	0.00270914				21.4304	0.000904068				21.4304	0.00421108
21.4472	-1.20232e-05				21.4472	6.44992e-05				21.4472	0.000270793				21.4472	0.00279056				21.4472	0.000917863				21.4472	0.00420799
21.4641	-1.12118e-05				21.4641	6.49137e-05				21.4641	0.000273352				21.4641	0.0028719				21.4641	0.000930995				21.4641	0.00420175
21.4809	-9.59424e-06				21.4809	6.65663e-05				21.4809	0.000273845				21.4809	0.00295607				21.4809	0.000945446				21.4809	0.00419561
21.4977	-7.83165e-06				21.4977	6.84545e-05				21.4977	0.000274249				21.4977	0.00304297				21.4977	0.000964486				21.4977	0.00418956
21.5146	-6.39887e-06				21.5146	7.01037e-05				21.5146	0.000275883				21.5146	0.00312694				21.5146	0.00098491				21.5146	0.00418228
21.5314	-5.27868e-06				21.5314	7.10621e-05				21.5314	0.000277731				21.5314	0.00321038				21.5314	0.00100409				21.5314	0.00417491
21.5482	-4.77963e-06				21.5482	7.14032e-05				21.5482	0.000279713				21.5482	0.0032956				21.5482	0.00102362				21.5482	0.00416738
21.5651	-6.73928e-06				21.5651	7.12212e-05				21.5651	0.000281507				21.5651	0.00338296				21.5651	0.00104404				21.5651	0.00415955
21.5819	-8.74038e-06				21.5819	7.23612e-05				21.5819	0.0002832				21.5819	0.00347284				21.5819	0.00106404				21.5819	0.00415154
21.5987	-8.99414e-06				21.5987	7.34817e-05				21.5987	0.000285902				21.5987	0.00355887				21.5987	0.00108471				21.5987	0.0041451
21.6156	-8.51227e-06				21.6156	7.44914e-05				21.6156	0.000290063				21.6156	0.00364411				21.6156	0.00110768				21.6156	0.00413994
21.6324	-7.31833e-06				21.6324	7.53798e-05				21.6324	0.000294926				21.6324	0.00373414				21.6324	0.00113028				21.6324	0.00413468
21.6492	-3.95001e-06				21.6492	7.62809e-05				21.6492	0.000299207				21.6492	0.00382423				21.6492	0.0011513				21.6492	0.0041292
21.6661	-5.48914e-07				21.6661	7.89884e-05				21.6661	0.000302937				21.6661	0.00391518				21.6661	0.0011736				21.6661	0.0041224
21.6829	1.95163e-06				21.6829	8.28081e-05				21.6829	0.00030602				21.6829	0.0040081				21.6829	0.00119979				21.6829	0.00411561
21.6997	3.59588e-06				21.6997	8.64593e-05				21.6997	0.000308496				21.6997	0.00409836				21.6997	0.00122637				21.6997	0.00410941
21.7166	3.74513e-06				21.7166	9.17646e-05				21.7166	0.000309764				21.7166	0.00418705				21.7166	0.00125382				21.7166	0.00410371
21.7334	3.40971e-06				21.7334	9.56255e-05				21.7334	0.000310318				21.7334	0.00427672				21.7334	0.00128217				21.7334	0.00409806
21.7502	2.64037e-06				21.7502	9.80785e-05				21.7502	0.000310744				21.7502	0.00436433				21.7502	0.0013103				21.7502	0.00409368
21.7671	7.7057e-07				21.7671	9.84768e-05				21.7671	0.000313049				21.7671	0.00445064				21.7671	0.00134049				21.7671	0.00409044
21.7839	-1.98373e-06				21.7839	9.90804e-05				21.7839	0.000315372				21.7839	0.00454126				21.7839	0.00137275				21.7839	0.00408817
21.8008	-4.21247e-06				21.8008	9.99248e-05				21.8008	0.000317683				21.8008	0.00463586				21.8008	0.00140373				21.8008	0.00408704
21.8176	-5.15481e-06				21.8176	0.000100848				21.8176	0.000320519				21.8176	0.00472834				21.8176	0.00143206				21.8176	0.00408648
21.8344	-6.0552e-06				21.8344	0.000101655				21.8344	0.000324368				21.8344	0.00481688				21.8344	0.00146113				21.8344	0.00408639
21.8513	-6.98952e-06				21.8513	0.00010232				21.8513	0.000328329				21.8513	0.00490585				21.8513	0.00149265				21.8513	0.00408693
21.8681	-8.33115e-06				21.8681	0.000102946				21.8681	0.00033163				21.8681	0.00499509				21.8681	0.00152695				21.8681	0.00408818
21.8849	-8.51065e-06				21.8849	0.000104763				21.8849	0.00033438				21.8849	0.00508327				21.8849	0.00156195				21.8849	0.00409065
21.9018	-8.3074e-06				21.9018	0.000106979				21.9018	0.000337261				21.9018	0.00516804				21.9018	0.00159973				21.9018	0.00409423
21.9186	-8.73551e-06				21.9186	0.00010962				21.9186	0.000340002				21.9186	0.00524756				21.9186	0.00163895				21.9186	0.00409782
21.9354	-9.64541e-06				21.9354	0.000114129				21.9354	0.000342689				21.9354	0.0053251				21.9354	0.00167538				21.9354	0.00410328
21.9523	-9.49291e-06				21.9523	0.00011811				21.9523	0.000346469				21.9523	0.00540435				21.9523	0.00171363				21.9523	0.00411279
21.9691	-7.84661e-06				21.9691	0.000121012				21.9691	0.000350285				21.9691	0.00548474				21.9691	0.00175616				21.9691	0.00412295
21.9859	-5.84106e-06				21.9859	0.000122893				21.9859	0.000354096				21.9859	0.00556256				21.9859	0.00179993				21.9859	0.00413576
22.0028	-5.69297e-06				22.0028	0.000122861				22.0028	0.000357847				22.0028	0.00563694				22.0028	0.00184551				22.0028	0.00415273
22.0196	-7.02463e-06				22.0196	0.000122896				22.0196	0.000361657				22.0196	0.00570899				22.0196	0.00189202				22.0196	0.00417287
22.0364	-6.79677e-06				22.0364	0.0001256				22.0364	0.000367157				22.0364	0.0057789				22.0364	0.00194008				22.0364	0.00419357
22.0533	-6.54303e-06				22.0533	0.000130488				22.0533	0.000372925				22.0533	0.00584775				22.0533	0.00199235				22.0533	0.00421556
22.0701	-6.35376e-06				22.0701	0.000137326				22.0701	0.000378285				22.0701	0.00591519				22.0701	0.0020431				22.0701	0.00424301
22.0869	-6.79834e-06				22.0869	0.000144691				22.0869	0.000383082				22.0869	0.00597937				22.0869	0.002092				22.0869	0.004273
22.1038	-7.85058e-06				22.1038	0.000151668				22.1038	0.000387572				22.1038	0.00603916				22.1038	0.00214248				22.1038	0.00430716
22.1206	-9.91407e-06				22.1206	0.000158243				22.1206	0.000394479				22.1206	0.00609568				22.1206	0.00219608				22.1206	0.0043464
22.1374	-9.97756e-06				22.1374	0.000163839				22.1374	0.00040161				22.1374	0.00615047				22.1374	0.00225059				22.1374	0.00438932
22.1543	-7.61844e-06				22.1543	0.000168537				22.1543	0.000409099				22.1543	0.00620521				22.1543	0.00230326				22.1543	0.00443553
22.1711	-4.53594e-06				22.1711	0.000171879				22.1711	0.00042026				22.1711	0.0062597				22.1711	0.0023559				22.1711	0.00448495
22.1879	-1.7033e-06				22.1879	0.000173777				22.1879	0.000430485				22.1879	0.00630802				22.1879	0.00241104				22.1879	0.0045395
22.2048	2.7102e-07				22.2048	0.00017578				22.2048	0.000439761				22.2048	0.00635359				22.2048	0.00246889				22.2048	0.00460075
22.2216	1.44505e-06				22.2216	0.000177577				22.2216	0.00044825				22.2216	0.00639904				22.2216	0.00252778				22.2216	0.00466785
22.2385	1.35793e-06				22.2385	0.000178391				22.2385	0.000456094				22.2385	0.00643942				22.2385	0.00258641				22.2385	0.00474079
22.2553	1.3374e-06				22.2553	0.000178471				22.2553	0.000463959				22.2553	0.00647808				22.2553	0.00264006				22.2553	0.004822
22.2721	1.26749e-06				22.2721	0.000179961				22.2721	0.000473678				22.2721	0.00651498				22.2721	0.00269553				22.2721	0.00490988
22.289	1.16011e-06				22.289	0.000181619				22.289	0.000483339				22.289	0.0065483				22.289	0.00275761				22.289	0.00500449
22.3058	1.14935e-06				22.3058	0.000183377				22.3058	0.000493665				22.3058	0.00657734				22.3058	0.00281725				22.3058	0.00510611
22.3226	7.64127e-07				22.3226	0.000185136				22.3226	0.000506643				22.3226	0.00660281				22.3226	0.00287786				22.3226	0.00521434
22.3395	5.97874e-08				22.3395	0.000186888				22.3395	0.000520242				22.3395	0.00662739				22.3395	0.00293889				22.3395	0.00533558
22.3563	-6.20577e-07				22.3563	0.000188194				22.3563	0.000533746				22.3563	0.0066515				22.3563	0.00299659				22.3563	0.0054691
22.3731	-1.16242e-06				22.3731	0.000189127				22.3731	0.000548236				22.3731	0.00667176				22.3731	0.00305628				22.3731	0.00561298
22.39	-3.13821e-08				22.39	0.000190264				22.39	0.000562597				22.39	0.00668852				22.39	0.00311793				22.39	0.00576652
22.4068	1.00384e-06				22.4068	0.000193475				22.4068	0.0005769				22.4068	0.00670126				22.4068	0.00318301				22.4068	0.0059296
22.4236	1.90795e-06				22.4236	0.000197466				22.4236	0.000593785				22.4236	0.00671076				22.4236	0.00324946				22.4236	0.00610604
22.4405	2.78298e-06				22.4405	0.000200678				22.4405	0.000609321				22.4405	0.00671737				22.4405	0.003312				22.4405	0.00629829
22.4573	3.42185e-06				22.4573	0.000203214				22.4573	0.000623605				22.4573	0.00672011				22.4573	0.00337292				22.4573	0.00650563
22.4741	3.85802e-06				22.4741	0.000205801				22.4741	0.000637664				22.4741	0.00672069				22.4741	0.00343318				22.4741	0.0067281
22.491	4.29701e-06				22.491	0.000207909				22.491	0.00065579				22.491	0.00671838				22.491	0.00349293				22.491	0.00696638
22.5078	5.71022e-06				22.5078	0.000209595				22.5078	0.000675212				22.5078	0.00671056				22.5078	0.00355173				22.5078	0.00721999
22.5246	7.15839e-06				22.5246	0.000211125				22.5246	0.000692216				22.5246	0.00670309				22.5246	0.00361088				22.5246	0.00749343
22.5415	7.67775e-06				22.5415	0.000213526				22.5415	0.00070979				22.5415	0.00669147				22.5415	0.0036722				22.5415	0.00778919
22.5583	7.51691e-06				22.5583	0.00021595				22.5583	0.000728432				22.5583	0.00667245				22.5583	0.00373345				22.5583	0.00810112
22.5751	9.00199e-06				22.5751	0.000218427				22.5751	0.000748876				22.5751	0.0066523				22.5751	0.00379414				22.5751	0.00843083
22.592	1.0631e-05				22.592	0.00022179				22.592	0.000769557				22.592	0.00663445				22.592	0.00385327				22.592	0.00878329
22.6088	1.19239e-05				22.6088	0.000224445				22.6088	0.000788354				22.6088	0.00661618				22.6088	0.00391264				22.6088	0.00915799
22.6256	1.28874e-05				22.6256	0.000226346				22.6256	0.000805746				22.6256	0.00659396				22.6256	0.00397485				22.6256	0.00955645
22.6425	1.29319e-05				22.6425	0.00022622				22.6425	0.000822333				22.6425	0.006567				22.6425	0.00403906				22.6425	0.00998247
22.6593	9.08533e-06				22.6593	0.000225272				22.6593	0.000840076				22.6593	0.00653873				22.6593	0.0041003				22.6593	0.0104395
22.6761	7.35937e-06				22.6761	0.000223924				22.6761	0.000861232				22.6761	0.00650978				22.6761	0.00416027				22.6761	0.0109252
22.693	6.30498e-06				22.693	0.000221603				22.693	0.000885186				22.693	0.00648053				22.693	0.00422109				22.693	0.0114415
22.7098	4.68387e-06				22.7098	0.000223116				22.7098	0.000909568				22.7098	0.00645046				22.7098	0.00427922				22.7098	0.0119887
22.7267	2.46677e-06				22.7267	0.000224644				22.7267	0.000932304				22.7267	0.00641587				22.7267	0.00433617				22.7267	0.0125657
22.7435	-1.03521e-06				22.7435	0.000226121				22.7435	0.000952965				22.7435	0.0063789				22.7435	0.00439164				22.7435	0.0131793
22.7603	-8.37662e-07				22.7603	0.000228409				22.7603	0.000973685				22.7603	0.0063384				22.7603	0.00444497				22.7603	0.0138299
22.7772	-1.61389e-07				22.7772	0.00023068				22.7772	0.0009967				22.7772	0.00629431				22.7772	0.00449761				22.7772	0.0145159
22.794	5.64048e-07				22.794	0.000232935				22.794	0.00102254				22.794	0.00624935				22.794	0.0045502				22.794	0.01524
22.8108	5.93391e-07				22.8108	0.000235531				22.8108	0.00104982				22.8108	0.00620307				22.8108	0.00460168				22.8108	0.0160056
22.8277	3.75314e-08				22.8277	0.00023775				22.8277	0.00107617				22.8277	0.00615446				22.8277	0.00465093				22.8277	0.0168135
22.8445	-4.29222e-07				22.8445	0.000239616				22.8445	0.00110161				22.8445	0.00610406				22.8445	0.00469879				22.8445	0.0176632
22.8613	-7.87284e-07				22.8613	0.000241102				22.8613	0.00112765				22.8613	0.00605462				22.8613	0.00474618				22.8613	0.018556
22.8782	-8.22753e-07				22.8782	0.000242229				22.8782	0.00115213				22.8782	0.00600281				22.8782	0.0047934				22.8782	0.0194953
22.895	4.64216e-07				22.895	0.000242545				22.895	0.00117374				22.895	0.00595109				22.895	0.00483948				22.895	0.0204837
22.9118	2.539e-06				22.9118	0.000241223				22.9118	0.0011951				22.9118	0.00590104				22.9118	0.00488341				22.9118	0.0215179
22.9287	4.70332e-06				22.9287	0.000238799				22.9287	0.00121781				22.9287	0.00584933				22.9287	0.00492626				22.9287	0.0225984
22.9455	5.46367e-06				22.9455	0.000239065				22.9455	0.00124128				22.9455	0.0057964				22.9455	0.00496667				22.9455	0.0237319
22.9623	4.77148e-06				22.9623	0.000240862				22.9623	0.00126607				22.9623	0.00574192				22.9623	0.00500266				22.9623	0.0249224
22.9792	3.65096e-08				22.9792	0.000243201				22.9792	0.00129308				22.9792	0.00568567				22.9792	0.00503908				22.9792	0.0261659
22.996	-4.38418e-06				22.996	0.000245986				22.996	0.00131818				22.996	0.00562703				22.996	0.00507775				22.996	0.0274648
23.0128	-3.59756e-06				23.0128	0.000249247				23.0128	0.00134062				23.0128	0.00556996				23.0128	0.00511299				23.0128	0.0288219
23.0297	-1.73898e-06				23.0297	0.000252245				23.0297	0.00136316				23.0297	0.00551317				23.0297	0.00514693				23.0297	0.0302326
23.0465	2.65866e-07				23.0465	0.000254999				23.0465	0.00138614				23.0465	0.00545751				23.0465	0.00517849				23.0465	0.0316983
23.0633	2.3877e-06				23.0633	0.00025761				23.0633	0.00140799				23.0633	0.00540261				23.0633	0.00520798				23.0633	0.0332246
23.0802	4.80404e-06				23.0802	0.000260102				23.0802	0.00142876				23.0802	0.00534707				23.0802	0.00523588				23.0802	0.0348121
23.097	7.09468e-06				23.097	0.000262536				23.097	0.0014479				23.097	0.00529023				23.097	0.00526542				23.097	0.0364565
23.1138	9.00208e-06				23.1138	0.000265526				23.1138	0.00146926				23.1138	0.00523166				23.1138	0.00529308				23.1138	0.0381602
23.1307	1.05452e-05				23.1307	0.000267811				23.1307	0.00149016				23.1307	0.00517343				23.1307	0.00532008				23.1307	0.039927
23.1475	1.13712e-05				23.1475	0.000269427				23.1475	0.00151232				23.1475	0.00511353				23.1475	0.00534435				23.1475	0.0417541
23.1644	1.15263e-05				23.1644	0.000270294				23.1644	0.00153453				23.1644	0.00505524				23.1644	0.00536616				23.1644	0.043643
23.1812	1.04762e-05				23.1812	0.000273028				23.1812	0.00155413				23.1812	0.00500084				23.1812	0.00538547				23.1812	0.0455925
23.198	8.63163e-06				23.198	0.000277029				23.198	0.00157316				23.198	0.0049494				23.198	0.00540712				23.198	0.0476009
23.2149	8.48155e-06				23.2149	0.000280743				23.2149	0.00159186				23.2149	0.00489895				23.2149	0.00542827				23.2149	0.049671
23.2317	8.05723e-06				23.2317	0.000283864				23.2317	0.00161108				23.2317	0.00484583				23.2317	0.0054476				23.2317	0.0518016
23.2485	7.26487e-06				23.2485	0.000286445				23.2485	0.00163039				23.2485	0.00479463				23.2485	0.00546395				23.2485	0.0539925
23.2654	5.06999e-06				23.2654	0.000288267				23.2654	0.00165053				23.2654	0.00474516				23.2654	0.00547788				23.2654	0.0562396
23.2822	1.15385e-06				23.2822	0.000289649				23.2822	0.00167014				23.2822	0.00469369				23.2822	0.00549249				23.2822	0.0585418
23.299	-2.01256e-06				23.299	0.000292598				23.299	0.00168796				23.299	0.00464472				23.299	0.00550877				23.299	0.0609024
23.3159	-3.04458e-06				23.3159	0.000296034				23.3159	0.0017065				23.3159	0.00459469				23.3159	0.00552291				23.3159	0.0633192
23.3327	-3.31692e-06				23.3327	0.0002999				23.3327	0.00172355				23.3327	0.00454327				23.3327	0.00553509				23.3327	0.0657897
23.3495	-2.9426e-06				23.3495	0.000304753				23.3495	0.00173958				23.3495	0.00449544				23.3495	0.00554597				23.3495	0.0683114
23.3664	-1.52744e-06				23.3664	0.000309615				23.3664	0.00175591				23.3664	0.00444691				23.3664	0.00555768				23.3664	0.0708838
23.3832	8.99546e-09				23.3832	0.000314416				23.3832	0.00177086				23.3832	0.00440135				23.3832	0.00556817				23.3832	0.0735055
23.4	3.87835e-07				23.4	0.000318569				23.4	0.00178513				23.4	0.00436107				23.4	0.00557729				23.4	0.0761754
23.4169	-3.29284e-07				23.4169	0.000322035				23.4169	0.00179811				23.4169	0.004321				23.4169	0.0055854				23.4169	0.0788903
23.4337	-2.87836e-06				23.4337	0.000325133				23.4337	0.00181				23.4337	0.0042825				23.4337	0.00559539				23.4337	0.0816456
23.4505	-6.40359e-06				23.4505	0.00033122				23.4505	0.00182153				23.4505	0.00424624				23.4505	0.00560441				23.4505	0.0844365
23.4674	-5.52812e-06				23.4674	0.000337143				23.4674	0.00183167				23.4674	0.00421083				23.4674	0.00561254				23.4674	0.0872605
23.4842	-3.48669e-06				23.4842	0.000342888				23.4842	0.00184065				23.4842	0.00417648				23.4842	0.00562056				23.4842	0.0901181
23.501	-1.85419e-06				23.501	0.000349411				23.501	0.00184974				23.501	0.0041455				23.501	0.00562821				23.501	0.0930084
23.5179	-6.32879e-07				23.5179	0.000356348				23.5179	0.00185803				23.5179	0.00411727				23.5179	0.00563552				23.5179	0.0959276
23.5347	-3.12071e-08				23.5347	0.000362698				23.5347	0.0018656				23.5347	0.00408829				23.5347	0.00564229				23.5347	0.0988689
23.5515	-3.46999e-07				23.5515	0.000367211				23.5515	0.00187264				23.5515	0.0040636				23.5515	0.0056499				23.5515	0.101831
23.5684	-8.77489e-07				23.5684	0.000370408				23.5684	0.00188019				23.5684	0.00404256				23.5684	0.00565784				23.5684	0.104807
23.5852	-1.22286e-06				23.5852	0.000377199				23.5852	0.0018882				23.5852	0.00402489				23.5852	0.00566828				23.5852	0.107794
23.6021	-1.80894e-06				23.6021	0.000385666				23.6021	0.0018954				23.6021	0.0040136				23.6021	0.00567751				23.6021	0.110792
23.6189	-2.58714e-06				23.6189	0.000393131				23.6189	0.0019017				23.6189	0.00400429				23.6189	0.00568579				23.6189	0.113797
23.6357	-3.07861e-06				23.6357	0.000399734				23.6357	0.00190732				23.6357	0.00399665				23.6357	0.00569664				23.6357	0.116802
23.6526	-3.82965e-06				23.6526	0.000407098				23.6526	0.00191349				23.6526	0.00399182				23.6526	0.0057083				23.6526	0.119802
23.6694	-4.77133e-06				23.6694	0.000418717				23.6694	0.00191895				23.6694	0.00398796				23.6694	0.00572012				23.6694	0.122797
23.6862	-5.11493e-06				23.6862	0.000430664				23.6862	0.00192344				23.6862	0.00398655				23.6862	0.00573462				23.6862	0.125779
23.7031	-5.16092e-06				23.7031	0.000442673				23.7031	0.0019272				23.7031	0.00398927				23.7031	0.0057516				23.7031	0.128741
23.7199	-5.17654e-06				23.7199	0.000453448				23.7199	0.00193189				23.7199	0.003999				23.7199	0.00576861				23.7199	0.131686
23.7367	-5.2787e-06				23.7367	0.000462944				23.7367	0.00193652				23.7367	0.00401579				23.7367	0.00578442				23.7367	0.134612
23.7536	-5.65138e-06				23.7536	0.000472342				23.7536	0.00194077				23.7536	0.00403561				23.7536	0.00579934				23.7536	0.137509
23.7704	-8.85911e-06				23.7704	0.000482377				23.7704	0.00194467				23.7704	0.00405865				23.7704	0.00581632				23.7704	0.140372
23.7872	-9.06951e-06				23.7872	0.000495219				23.7872	0.00194833				23.7872	0.00408532				23.7872	0.00583783				23.7872	0.1432
23.8041	-8.0667e-06				23.8041	0.000510227				23.8041	0.00195227				23.8041	0.00411588				23.8041	0.00586186				23.8041	0.145984
23.8209	-6.76951e-06				23.8209	0.000523526				23.8209	0.00195585				23.8209	0.00415088				23.8209	0.00588943				23.8209	0.148724
23.8377	-5.62076e-06				23.8377	0.000534963				23.8377	0.00195848				23.8377	0.0041939				23.8377	0.00591921				23.8377	0.151416
23.8546	-5.2762e-06				23.8546	0.000545038				23.8546	0.00196018				23.8546	0.00424287				23.8546	0.00595234				23.8546	0.154055
23.8714	-5.61956e-06				23.8714	0.000557466				23.8714	0.00195984				23.8714	0.00429474				23.8714	0.00598987				23.8714	0.156639
23.8882	-5.98615e-06				23.8882	0.000568677				23.8882	0.00196217				23.8882	0.00435636				23.8882	0.00603065				23.8882	0.159164
23.9051	-4.32407e-06				23.9051	0.000581786				23.9051	0.00196429				23.9051	0.00442605				23.9051	0.00607342				23.9051	0.161624
23.9219	-1.45914e-06				23.9219	0.000593482				23.9219	0.00196603				23.9219	0.00450178				23.9219	0.00611786				23.9219	0.164015
23.9387	1.26232e-06				23.9387	0.000604194				23.9387	0.00196742				23.9387	0.00458869				23.9387	0.0061666				23.9387	0.166336
23.9556	3.51919e-06				23.9556	0.000619179				23.9556	0.00196839				23.9556	0.0046865				23.9556	0.00621939				23.9556	0.168585
23.9724	5.3473e-06				23.9724	0.000635341				23.9724	0.00197057				23.9724	0.00479085				23.9724	0.00627885				23.9724	0.170757
23.9892	6.5449e-06				23.9892	0.000650463				23.9892	0.00197301				23.9892	0.0049026				23.9892	0.00634297				23.9892	0.172848
24.0061	7.86635e-06				24.0061	0.000664537				24.0061	0.00197511				24.0061	0.00502737				24.0061	0.00641253				24.0061	0.174856
24.0229	1.03741e-05				24.0229	0.000677816				24.0229	0.00197664				24.0229	0.00516752				24.0229	0.0064907				24.0229	0.176778
24.0397	1.26896e-05				24.0397	0.000692949				24.0397	0.00197789				24.0397	0.00532097				24.0397	0.00657888				24.0397	0.178613
24.0566	1.40893e-05				24.0566	0.000708652				24.0566	0.00198225				24.0566	0.00548511				24.0566	0.00667343				24.0566	0.180359
24.0734	1.46885e-05				24.0734	0.000723338				24.0734	0.00198669				24.0734	0.00566101				24.0734	0.00677156				24.0734	0.182011
24.0903	1.48301e-05				24.0903	0.000737158				24.0903	0.00199121				24.0903	0.00585003				24.0903	0.00687937				24.0903	0.183566
24.1071	1.5355e-05				24.1071	0.000751065				24.1071	0.00199706				24.1071	0.00605527				24.1071	0.00699732				24.1071	0.185025
24.1239	1.61996e-05				24.1239	0.000764043				24.1239	0.00200308				24.1239	0.00627778				24.1239	0.007125				24.1239	0.186387
24.1408	1.67488e-05				24.1408	0.000776338				24.1408	0.0020087				24.1408	0.00651681				24.1408	0.00726505				24.1408	0.18765
24.1576	1.69486e-05				24.1576	0.000790395				24.1576	0.00201361				24.1576	0.00677275				24.1576	0.00741637				24.1576	0.188814
24.1744	1.58446e-05				24.1744	0.000806689				24.1744	0.00201802				24.1744	0.00704773				24.1744	0.00757701				24.1744	0.189874
24.1913	1.59256e-05				24.1913	0.0008231				24.1913	0.00202385				24.1913	0.00734019				24.1913	0.00775265				24.1913	0.190834
24.2081	1.63572e-05				24.2081	0.000837874				24.2081	0.00203056				24.2081	0.00765023				24.2081	0.00794445				24.2081	0.191695
24.2249	1.90852e-05				24.2249	0.000850804				24.2249	0.00203879				24.2249	0.00798669				24.2249	0.00815457				24.2249	0.192444
24.2418	2.10907e-05				24.2418	0.000862354				24.2418	0.00204938				24.2418	0.00834802				24.2418	0.0083836				24.2418	0.193089
24.2586	2.23187e-05				24.2586	0.000875903				24.2586	0.00206122				24.2586	0.00873441				24.2586	0.00862801				24.2586	0.193632
24.2754	2.17904e-05				24.2754	0.000888881				24.2754	0.00207197				24.2754	0.00915073				24.2754	0.00889174				24.2754	0.194085
24.2923	1.75466e-05				24.2923	0.000901311				24.2923	0.00208217				24.2923	0.00959562				24.2923	0.00917615				24.2923	0.194435
24.3091	1.57016e-05				24.3091	0.000913674				24.3091	0.0020945				24.3091	0.0100665				24.3091	0.009482				24.3091	0.194684
24.3259	1.49862e-05				24.3259	0.000925847				24.3259	0.00210696				24.3259	0.0105634				24.3259	0.00981118				24.3259	0.19483
24.3428	1.47719e-05				24.3428	0.000939468				24.3428	0.00211999				24.3428	0.011093				24.3428	0.0101663				24.3428	0.194876
24.3596	1.44315e-05				24.3596	0.000954053				24.3596	0.00213567				24.3596	0.0116546				24.3596	0.0105522				24.3596	0.19482
24.3764	1.39283e-05				24.3764	0.000967372				24.3764	0.00215274				24.3764	0.0122466				24.3764	0.010967				24.3764	0.194666
24.3933	1.27178e-05				24.3933	0.000979134				24.3933	0.00216938				24.3933	0.0128728				24.3933	0.0114112				24.3933	0.194414
24.4101	1.07173e-05				24.4101	0.000989236				24.4101	0.00218778				24.4101	0.0135382				24.4101	0.0118867				24.4101	0.194068
24.4269	1.13418e-05				24.4269	0.000998015				24.4269	0.00220864				24.4269	0.0142407				24.4269	0.0123964				24.4269	0.193629
24.4438	1.29412e-05				24.4438	0.00100745				24.4438	0.00222975				24.4438	0.0149781				24.4438	0.0129476				24.4438	0.193094
24.4606	1.43652e-05				24.4606	0.00101797				24.4606	0.00225357				24.4606	0.0157557				24.4606	0.0135383				24.4606	0.192467
24.4774	1.33392e-05				24.4774	0.00102825				24.4774	0.00227975				24.4774	0.0165745				24.4774	0.0141693				24.4774	0.191749
24.4943	1.03528e-05				24.4943	0.00103894				24.4943	0.00230985				24.4943	0.0174331				24.4943	0.0148454				24.4943	0.190946
24.5111	9.16468e-06				24.5111	0.00104835				24.5111	0.00234293				24.5111	0.0183318				24.5111	0.0155687				24.5111	0.190059
24.528	1.01752e-05				24.528	0.00105646				24.528	0.00237608				24.528	0.019276				24.528	0.0163448				24.528	0.18909
24.5448	1.10144e-05				24.5448	0.00106355				24.5448	0.00241021				24.5448	0.0202658				24.5448	0.0171737				24.5448	0.188037
24.5616	1.16238e-05				24.5616	0.00107191				24.5616	0.0024453				24.5616	0.0212974				24.5616	0.0180562				24.5616	0.186905
24.5785	1.20317e-05				24.5785	0.00108317				24.5785	0.0024827				24.5785	0.0223734				24.5785	0.0189972				24.5785	0.185702
24.5953	1.42997e-05				24.5953	0.00109422				24.5953	0.00252453				24.5953	0.0234989				24.5953	0.0199997				24.5953	0.184426
24.6121	1.69755e-05				24.6121	0.00110405				24.6121	0.00257077				24.6121	0.0246762				24.6121	0.0210652				24.6121	0.183078
24.629	1.93812e-05				24.629	0.00111227				24.629	0.00262088				24.629	0.0259031				24.629	0.0221966				24.629	0.18166
24.6458	2.12149e-05				24.6458	0.00111907				24.6458	0.00267425				24.6458	0.0271806				24.6458	0.0234006				24.6458	0.180173
24.6626	2.26848e-05				24.6626	0.00112443				24.6626	0.00273102				24.6626	0.0285056				24.6626	0.0246792				24.6626	0.178626
24.6795	2.58658e-05				24.6795	0.00112928				24.6795	0.00279326				24.6795	0.0298763				24.6795	0.0260355				24.6795	0.177018
24.6963	2.89473e-05				24.6963	0.00113379				24.6963	0.00286161				24.6963	0.0312962				24.6963	0.0274695				24.6963	0.175349
24.7131	3.11957e-05				24.7131	0.00113907				24.7131	0.00293357				24.7131	0.0327679				24.7131	0.0289807				24.7131	0.173626
24.73	3.27116e-05				24.73	0.00114368				24.73	0.00300934				24.73	0.0342909				24.73	0.0305775				24.73	0.171847
24.7468	3.37076e-05				24.7468	0.00114775				24.7468	0.00309031				24.7468	0.0358636				24.7468	0.0322647				24.7468	0.170019
24.7636	3.42677e-05				24.7636	0.00115253				24.7636	0.00317742				24.7636	0.0374842				24.7636	0.0340388				24.7636	0.168146
24.7805	3.46737e-05				24.7805	0.0011571				24.7805	0.00327327				24.7805	0.0391514				24.7805	0.0359032				24.7805	0.166228
24.7973	3.65353e-05				24.7973	0.00116069				24.7973	0.00337634				24.7973	0.040868				24.7973	0.0378685				24.7973	0.164269
24.8141	3.86764e-05				24.8141	0.00116348				24.8141	0.0034843				24.8141	0.0426338				24.8141	0.0399359				24.8141	0.16227
24.831	3.88343e-05				24.831	0.00116649				24.831	0.00360102				24.831	0.0444483				24.831	0.042104				24.831	0.160233
24.8478	3.73619e-05				24.8478	0.00116986				24.8478	0.00372859				24.8478	0.0463094				24.8478	0.0443761				24.8478	0.158159
24.8646	3.69355e-05				24.8646	0.00117263				24.8646	0.00386703				24.8646	0.0482134				24.8646	0.0467526				24.8646	0.156053
24.8815	3.96458e-05				24.8815	0.00117486				24.8815	0.00401768				24.8815	0.0501593				24.8815	0.0492357				24.8815	0.153921
24.8983	4.34768e-05				24.8983	0.00117655				24.8983	0.0041794				24.8983	0.052145				24.8983	0.0518285				24.8983	0.151763
24.9151	4.81741e-05				24.9151	0.00118034				24.9151	0.00434941				24.9151	0.0541685				24.9151	0.0545352				24.9151	0.149574
24.932	5.30041e-05				24.932	0.00118453				24.932	0.0045327				24.932	0.0562356				24.932	0.0573585				24.932	0.147361
24.9488	5.74364e-05				24.9488	0.00118877				24.9488	0.00473142				24.9488	0.0583412				24.9488	0.0602964				24.9488	0.14513
24.9656	6.15084e-05				24.9656	0.00119221				24.9656	0.00494636				24.9656	0.0604735				24.9656	0.0633535				24.9656	0.142881
24.9825	6.52333e-05				24.9825	0.001195				24.9825	0.00518079				24.9825	0.0626341				24.9825	0.0665276				24.9825	0.140618
24.9993	6.84116e-05				24.9993	0.0011981				24.9993	0.00543006				24.9993	0.064828				24.9993	0.0698162				24.9993	0.138343
25.0162	7.12155e-05				25.0162	0.00120093				25.0162	0.00569687				25.0162	0.0670522				25.0162	0.0732236				25.0162	0.136056
25.033	7.51982e-05				25.033	0.00120266				25.033	0.00598399				25.033	0.0693003				25.033	0.0767515				25.033	0.133763
25.0498	7.86814e-05				25.0498	0.00120368				25.0498	0.00629086				25.0498	0.0715689				25.0498	0.0804013				25.0498	0.131464
25.0667	8.12491e-05				25.0667	0.00120784				25.0667	0.00662111				25.0667	0.0738531				25.0667	0.0841683				25.0667	0.129158
25.0835	8.3222e-05				25.0835	0.00121181				25.0835	0.0069765				25.0835	0.0761528				25.0835	0.0880484				25.0835	0.12685
25.1003	8.77671e-05				25.1003	0.00121489				25.1003	0.00735555				25.1003	0.0784677				25.1003	0.0920446				25.1003	0.124542
25.1172	9.2717e-05				25.1172	0.00121718				25.1172	0.00776076				25.1172	0.0807924				25.1172	0.0961584				25.1172	0.122236
25.134	9.74297e-05				25.134	0.00121876				25.134	0.00819575				25.134	0.0831241				25.134	0.100388				25.134	0.119929
25.1508	0.000101878				25.1508	0.00121961				25.1508	0.00866246				25.1508	0.0854594				25.1508	0.104728				25.1508	0.117626
25.1677	0.000105418				25.1677	0.00121843				25.1677	0.00916075				25.1677	0.087793				25.1677	0.109177				25.1677	0.115331
25.1845	0.000108134				25.1845	0.00122107				25.1845	0.00969261				25.1845	0.0901232				25.1845	0.113734				25.1845	0.113045
25.2013	0.000109844				25.2013	0.00122919				25.2013	0.0102609				25.2013	0.092451				25.2013	0.118397				25.2013	0.110768
25.2182	0.000111325				25.2182	0.00123714				25.2182	0.010866				25.2182	0.0947698				25.2182	0.123162				25.2182	0.108501
25.235	0.000111912				25.235	0.00124421				25.235	0.0115109				25.235	0.0970725				25.235	0.128027				25.235	0.106248
25.2518	0.000111809				25.2518	0.00125038				25.2518	0.0121988				25.2518	0.0993569				25.2518	0.132989				25.2518	0.104011
25.2687	0.000112936				25.2687	0.00125568				25.2687	0.0129284				25.2687	0.101623				25.2687	0.138044				25.2687	0.101791
25.2855	0.00011907				25.2855	0.00126043				25.2855	0.0137033				25.2855	0.103863				25.2855	0.143182				25.2855	0.0995858
25.3023	0.000125977				25.3023	0.00126761				25.3023	0.0145276				25.3023	0.106072				25.3023	0.148399				25.3023	0.0973971
25.3192	0.000132434				25.3192	0.00127445				25.3192	0.0154016				25.3192	0.10825				25.3192	0.153692				25.3192	0.0952291
25.336	0.00013814				25.336	0.00128097				25.336	0.0163255				25.336	0.110394				25.336	0.159054				25.336	0.0930825
25.3528	0.000142823				25.3528	0.00128777				25.3528	0.0173018				25.3528	0.112501				25.3528	0.16448				25.3528	0.0909549
25.3697	0.000146686				25.3697	0.00129549				25.3697	0.0183339				25.3697	0.114568				25.3697	0.169964				25.3697	0.0888488
25.3865	0.000150925				25.3865	0.00130265				25.3865	0.0194243				25.3865	0.116591				25.3865	0.175499				25.3865	0.0867666
25.4033	0.00015516				25.4033	0.00131019				25.4033	0.0205757				25.4033	0.118568				25.4033	0.181083				25.4033	0.0847087
25.4202	0.000158858				25.4202	0.00131804				25.4202	0.0217855				25.4202	0.120492				25.4202	0.186709				25.4202	0.0826768
25.437	0.000160333				25.437	0.00132533				25.437	0.0230551				25.437	0.122362				25.437	0.192366				25.437	0.0806706
25.4539	0.00015998				25.4539	0.00133468				25.4539	0.0243889				25.4539	0.124179				25.4539	0.19805				25.4539	0.0786903
25.4707	0.000160502				25.4707	0.00134338				25.4707	0.0257876				25.4707	0.125939				25.4707	0.203748				25.4707	0.0767368
25.4875	0.00016559				25.4875	0.0013541				25.4875	0.0272541				25.4875	0.127635				25.4875	0.209452				25.4875	0.0748122
25.5044	0.00017022				25.5044	0.00136834				25.5044	0.0287895				25.5044	0.129264				25.5044	0.215163				25.5044	0.0729175
25.5212	0.000174344				25.5212	0.00138483				25.5212	0.0303943				25.5212	0.130827				25.5212	0.220871				25.5212	0.071053
25.538	0.000178679				25.538	0.00140027				25.538	0.0320672				25.538	0.132323				25.538	0.226565				25.538	0.0692162
25.5549	0.000182385				25.5549	0.00141544				25.5549	0.0338101				25.5549	0.133755				25.5549	0.232238				25.5549	0.0674089
25.5717	0.000185361				25.5717	0.00143065				25.5717	0.0356275				25.5717	0.135115				25.5717	0.237881				25.5717	0.0656331
25.5885	0.000185419				25.5885	0.00144709				25.5885	0.037518				25.5885	0.136397				25.5885	0.243485				25.5885	0.0638876
25.6054	0.000186533				25.6054	0.00146747				25.6054	0.0394813				25.6054	0.137602				25.6054	0.249043				25.6054	0.062174
25.6222	0.000187497				25.6222	0.00149009				25.6222	0.0415172				25.6222	0.138734				25.6222	0.254549				25.6222	0.0604905
25.639	0.000188337				25.639	0.00151452				25.639	0.04363				25.639	0.139788				25.639	0.259995				25.639	0.058838
25.6559	0.000189781				25.6559	0.00153752				25.6559	0.0458191				25.6559	0.140762				25.6559	0.265371				25.6559	0.0572184
25.6727	0.000191156				25.6727	0.00156094				25.6727	0.0480804				25.6727	0.141657				25.6727	0.270669				25.6727	0.0556294
25.6895	0.000192445				25.6895	0.00158161				25.6895	0.0504153				25.6895	0.142472				25.6895	0.275882				25.6895	0.0540713
25.7064	0.000193584				25.7064	0.00160422				25.7064	0.0528238				25.7064	0.143207				25.7064	0.281005				25.7064	0.0525477
25.7232	0.000194319				25.7232	0.00163263				25.7232	0.0553019				25.7232	0.143859				25.7232	0.286028				25.7232	0.0510588
25.74	0.000194765				25.74	0.00166076				25.74	0.0578495				25.74	0.144422				25.74	0.290943				25.74	0.0496012
25.7569	0.000195949				25.7569	0.00168935				25.7569	0.060467				25.7569	0.144905				25.7569	0.295745				25.7569	0.0481746
25.7737	0.00019738				25.7737	0.00171969				25.7737	0.0631547				25.7737	0.145316				25.7737	0.300424				25.7737	0.0467792
25.7905	0.000199065				25.7905	0.00175117				25.7905	0.06591				25.7905	0.145645				25.7905	0.304975				25.7905	0.0454132
25.8074	0.000201791				25.8074	0.0017855				25.8074	0.0687295				25.8074	0.145893				25.8074	0.309393				25.8074	0.0440796
25.8242	0.000204667				25.8242	0.00182369				25.8242	0.0716124				25.8242	0.146065				25.8242	0.313671				25.8242	0.0427783
25.841	0.000207674				25.841	0.0018641				25.841	0.0745549				25.841	0.146158				25.841	0.317803				25.841	0.041505
25.8579	0.000211199				25.8579	0.00190958				25.8579	0.0775568				25.8579	0.14617				25.8579	0.321784				25.8579	0.0402599
25.8747	0.000214338				25.8747	0.00195557				25.8747	0.0806159				25.8747	0.146102				25.8747	0.32561				25.8747	0.0390458
25.8916	0.000217112				25.8916	0.00200348				25.8916	0.0837285				25.8916	0.145957				25.8916	0.329272				25.8916	0.0378639
25.9084	0.000219521				25.9084	0.00205542				25.9084	0.08689				25.9084	0.145738				25.9084	0.332769				25.9084	0.0367128
25.9252	0.000221428				25.9252	0.00210934				25.9252	0.0900964				25.9252	0.145445				25.9252	0.336097				25.9252	0.0355915
25.9421	0.000222947				25.9421	0.00216827				25.9421	0.0933458				25.9421	0.145076				25.9421	0.339249				25.9421	0.034499
25.9589	0.000224862				25.9589	0.00223068				25.9589	0.0966341				25.9589	0.144637				25.9589	0.34222				25.9589	0.0334353
25.9757	0.00022712				25.9757	0.00229933				25.9757	0.0999572				25.9757	0.144128				25.9757	0.34501				25.9757	0.0323982
25.9926	0.000229292				25.9926	0.00237565				25.9926	0.103313				25.9926	0.143548				25.9926	0.347617				25.9926	0.03139
26.0094	0.000231468				26.0094	0.00245562				26.0094	0.106697				26.0094	0.142899				26.0094	0.35004				26.0094	0.0304135
26.0262	0.000233346				26.0262	0.00254095				26.0262	0.110104				26.0262	0.142184				26.0262	0.352274				26.0262	0.029463
26.0431	0.000234725				26.0431	0.00263094				26.0431	0.113527				26.0431	0.141406				26.0431	0.354318				26.0431	0.0285392
26.0599	0.000235704				26.0599	0.00272369				26.0599	0.116964				26.0599	0.140568				26.0599	0.356174				26.0599	0.0276433
26.0767	0.000237005				26.0767	0.0028252				26.0767	0.12041				26.0767	0.139669				26.0767	0.357837				26.0767	0.026772
26.0936	0.000239803				26.0936	0.00293743				26.0936	0.12386				26.0936	0.138711				26.0936	0.359305				26.0936	0.0259252
26.1104	0.000241961				26.1104	0.0030565				26.1104	0.127309				26.1104	0.137698				26.1104	0.360559				26.1104	0.0251044
26.1272	0.000243474				26.1272	0.00318642				26.1272	0.130751				26.1272	0.136633				26.1272	0.361627				26.1272	0.0243067
26.1441	0.000244011				26.1441	0.00332566				26.1441	0.134181				26.1441	0.135515				26.1441	0.362524				26.1441	0.0235305
26.1609	0.000242913				26.1609	0.00347234				26.1609	0.137594				26.1609	0.134349				26.1609	0.363228				26.1609	0.0227791
26.1777	0.000244359				26.1777	0.00363129				26.1777	0.140985				26.1777	0.133136				26.1777	0.363743				26.1777	0.0220508
26.1946	0.000246744				26.1946	0.00380373				26.1946	0.144347				26.1946	0.131876				26.1946	0.36407				26.1946	0.0213469
26.2114	0.000248249				26.2114	0.00398932				26.2114	0.147678				26.2114	0.130574				26.2114	0.364212				26.2114	0.0206655
26.2282	0.000248905				26.2282	0.00419019				26.2282	0.150972				26.2282	0.129227				26.2282	0.36417				26.2282	0.0200026
26.2451	0.000248406				26.2451	0.00440663				26.2451	0.154223				26.2451	0.127837				26.2451	0.363945				26.2451	0.0193608
26.2619	0.000249156				26.2619	0.00463924				26.2619	0.157427				26.2619	0.126412				26.2619	0.363538				26.2619	0.0187428
26.2787	0.000251824				26.2787	0.00488971				26.2787	0.160577				26.2787	0.124953				26.2787	0.362952				26.2787	0.0181443
26.2956	0.000254185				26.2956	0.00515686				26.2956	0.163668				26.2956	0.123458				26.2956	0.362191				26.2956	0.0175619
26.3124	0.000255897				26.3124	0.00544389				26.3124	0.166695				26.3124	0.121934				26.3124	0.36126				26.3124	0.0169983
26.3292	0.000256996				26.3292	0.00575504				26.3292	0.169654				26.3292	0.120382				26.3292	0.360162				26.3292	0.016455
26.3461	0.000257216				26.3461	0.00608939				26.3461	0.17254				26.3461	0.1188				26.3461	0.358899				26.3461	0.0159297
26.3629	0.000261342				26.3629	0.00644688				26.3629	0.175349				26.3629	0.117193				26.3629	0.357476				26.3629	0.0154234
26.3798	0.000266706				26.3798	0.00683715				26.3798	0.178077				26.3798	0.115561				26.3798	0.355899				26.3798	0.0149381
26.3966	0.000272059				26.3966	0.00725731				26.3966	0.180718				26.3966	0.113905				26.3966	0.354167				26.3966	0.0144667
26.4134	0.000276471				26.4134	0.00770461				26.4134	0.183267				26.4134	0.112232				26.4134	0.352286				26.4134	0.0140076
26.4303	0.000280039				26.4303	0.0081879				26.4303	0.185723				26.4303	0.110539				26.4303	0.350261				26.4303	0.013566
26.4471	0.00028285				26.4471	0.00870809				26.4471	0.188082				26.4471	0.108832				26.4471	0.348098				26.4471	0.0131413
26.4639	0.000285985				26.4639	0.00926396				26.4639	0.190339				26.4639	0.107117				26.4639	0.345799				26.4639	0.0127325
26.4808	0.0002894				26.4808	0.00986362				26.4808	0.192491				26.4808	0.105387				26.4808	0.343369				26.4808	0.0123383
26.4976	0.000292558				26.4976	0.0105092				26.4976	0.194537				26.4976	0.103642				26.4976	0.340811				26.4976	0.011955
26.5144	0.000295401				26.5144	0.0111998				26.5144	0.196472				26.5144	0.101891				26.5144	0.338132				26.5144	0.011586
26.5313	0.000297875				26.5313	0.0119345				26.5313	0.198296				26.5313	0.100135				26.5313	0.335339				26.5313	0.0112332
26.5481	0.000300148				26.5481	0.0127155				26.5481	0.200007				26.5481	0.0983724				26.5481	0.332435				26.5481	0.0108916
26.5649	0.000304093				26.5649	0.0135503				26.5649	0.201601				26.5649	0.0966044				26.5649	0.329422				26.5649	0.0105604
26.5818	0.000309404				26.5818	0.0144398				26.5818	0.203078				26.5818	0.094835				26.5818	0.326309				26.5818	0.0102407
26.5986	0.000316381				26.5986	0.0153909				26.5986	0.204437				26.5986	0.0930633				26.5986	0.3231				26.5986	0.00993395
26.6154	0.000322568				26.6154	0.0164068				26.6154	0.205675				26.6154	0.0912908				26.6154	0.319797				26.6154	0.00964003
26.6323	0.000328313				26.6323	0.0174833				26.6323	0.206792				26.6323	0.0895233				26.6323	0.316406				26.6323	0.00935658
26.6491	0.000334304				26.6491	0.0186251				26.6491	0.207789				26.6491	0.0877634				26.6491	0.312932				26.6491	0.00908329
26.6659	0.000342571				26.6659	0.0198362				26.6659	0.208653				26.6659	0.0860067				26.6659	0.309379				26.6659	0.0088194
26.6828	0.00035007				26.6828	0.0211185				26.6828	0.209395				26.6828	0.0842565				26.6828	0.305751				26.6828	0.00856687
26.6996	0.000356604				26.6996	0.0224792				26.6996	0.210018				26.6996	0.0825154				26.6996	0.302057				26.6996	0.00832636
26.7164	0.000362912				26.7164	0.0239183				26.7164	0.210536				26.7164	0.0807842				26.7164	0.298298				26.7164	0.00809162
26.7333	0.000368527				26.7333	0.0254339				26.7333	0.210934				26.7333	0.0790648				26.7333	0.29448				26.7333	0.007864
26.7501	0.000375674				26.7501	0.0270311				26.7501	0.211214				26.7501	0.0773564				26.7501	0.290603				26.7501	0.00764635
26.7669	0.000383295				26.7669	0.0287149				26.7669	0.211376				26.7669	0.0756597				26.7669	0.286674				26.7669	0.00743702
26.7838	0.000390486				26.7838	0.0304848				26.7838	0.21142				26.7838	0.0739706				26.7838	0.282705				26.7838	0.00723586
26.8006	0.00039744				26.8006	0.0323399				26.8006	0.211348				26.8006	0.072293				26.8006	0.278696				26.8006	0.00704228
26.8175	0.000406674				26.8175	0.0342846				26.8175	0.211162				26.8175	0.070634				26.8175	0.274647				26.8175	0.00685298
26.8343	0.000417734				26.8343	0.0363238				26.8343	0.210864				26.8343	0.0689904				26.8343	0.270564				26.8343	0.00667179
26.8511	0.000428657				26.8511	0.0384595				26.8511	0.210455				26.8511	0.0673613				26.8511	0.266451				26.8511	0.00649949
26.868	0.000438989				26.868	0.0406887				26.868	0.209941				26.868	0.0657533				26.868	0.262309				26.868	0.0063346
26.8848	0.000448934				26.8848	0.043018				26.8848	0.20932				26.8848	0.0641644				26.8848	0.258146				26.8848	0.00617482
26.9016	0.00046069				26.9016	0.0454489				26.9016	0.208597				26.9016	0.0625954				26.9016	0.253968				26.9016	0.00601796
26.9185	0.000474916				26.9185	0.0479719				26.9185	0.207775				26.9185	0.0610478				26.9185	0.249777				26.9185	0.00586828
26.9353	0.000489238				26.9353	0.0505931				26.9353	0.206854				26.9353	0.0595172				26.9353	0.245573				26.9353	0.00572682
26.9521	0.000503737				26.9521	0.0533176				26.9521	0.205838				26.9521	0.0580096				26.9521	0.241363				26.9521	0.00559173
26.969	0.000517345				26.969	0.0561395				26.969	0.204731				26.969	0.0565287				26.969	0.237147				26.969	0.00546193
26.9858	0.000531118				26.9858	0.0590606				26.9858	0.203534				26.9858	0.0550665				26.9858	0.232931				26.9858	0.0053375
27.0026	0.000547501				27.0026	0.0620806				27.0026	0.202249				27.0026	0.053625				27.0026	0.228717				27.0026	0.00521474
27.0195	0.00056289				27.0195	0.0651983				27.0195	0.20088				27.0195	0.0522071				27.0195	0.224507				27.0195	0.00509678
27.0363	0.0005773				27.0363	0.068412				27.0363	0.19943				27.0363	0.0508124				27.0363	0.220305				27.0363	0.00498321
27.0531	0.000597106				27.0531	0.0717157				27.0531	0.197904				27.0531	0.0494409				27.0531	0.216113				27.0531	0.00487397
27.07	0.000619363				27.07	0.0751123				27.07	0.196301				27.07	0.0480932				27.07	0.211936				27.07	0.0047713
27.0868	0.000639368				27.0868	0.0785977				27.0868	0.194625				27.0868	0.0467719				27.0868	0.207779				27.0868	0.00466961
27.1036	0.000660686				27.1036	0.0821743				27.1036	0.192881				27.1036	0.0454771				27.1036	0.203642				27.1036	0.00456802
27.1205	0.000685825				27.1205	0.0858417				27.1205	0.191072				27.1205	0.0442067				27.1205	0.199528				27.1205	0.00447255
27.1373	0.000713861				27.1373	0.0895889				27.1373	0.189201				27.1373	0.0429599				27.1373	0.195441				27.1373	0.00438344
27.1541	0.000744206				27.1541	0.0934139				27.1541	0.187272				27.1541	0.0417375				27.1541	0.191382				27.1541	0.00429913
27.171	0.000777243				27.171	0.097313				27.171	0.185283				27.171	0.0405392				27.171	0.187353				27.171	0.00421922
27.1878	0.00081052				27.1878	0.101281				27.1878	0.18324				27.1878	0.0393666				27.1878	0.183356				27.1878	0.00413972
27.2046	0.000841956				27.2046	0.105316				27.2046	0.181149				27.2046	0.0382202				27.2046	0.179393				27.2046	0.00406189
27.2215	0.000875736				27.2215	0.109413				27.2215	0.179012				27.2215	0.0370985				27.2215	0.175468				27.2215	0.00398718
27.2383	0.000914014				27.2383	0.113567				27.2383	0.176828				27.2383	0.0360021				27.2383	0.171582				27.2383	0.00391266
27.2551	0.000954791				27.2551	0.117773				27.2551	0.174598				27.2551	0.0349321				27.2551	0.167735				27.2551	0.00384009
27.272	0.0010002				27.272	0.122023				27.272	0.17233				27.272	0.0338894				27.272	0.163925				27.272	0.0037715
27.2888	0.00104707				27.2888	0.126307				27.2888	0.170026				27.2888	0.0328686				27.2888	0.16016				27.2888	0.00370359
27.3057	0.0010986				27.3057	0.130619				27.3057	0.167688				27.3057	0.031865				27.3057	0.156439				27.3057	0.00363812
27.3225	0.00115317				27.3225	0.134958				27.3225	0.165321				27.3225	0.0308861				27.3225	0.152764				27.3225	0.00357721
27.3393	0.00120393				27.3393	0.139319				27.3393	0.162929				27.3393	0.0299353				27.3393	0.149136				27.3393	0.00352015
27.3562	0.00126054				27.3562	0.143692				27.3562	0.160509				27.3562	0.0290078				27.3562	0.145557				27.3562	0.00346302
27.373	0.00132609				27.373	0.148069				27.373	0.158065				27.373	0.0281027				27.373	0.14203				27.373	0.00340618
27.3898	0.0013995				27.3898	0.152438				27.3898	0.1556				27.3898	0.0272216				27.3898	0.138553				27.3898	0.00335293
27.4067	0.00147783				27.4067	0.156791				27.4067	0.153116				27.4067	0.0263666				27.4067	0.135125				27.4067	0.00330166
27.4235	0.00155858				27.4235	0.161128				27.4235	0.150617				27.4235	0.0255376				27.4235	0.131748				27.4235	0.00325033
27.4403	0.00164482				27.4403	0.165441				27.4403	0.148107				27.4403	0.0247297				27.4403	0.128425				27.4403	0.0032007
27.4572	0.00174059				27.4572	0.16972				27.4572	0.145586				27.4572	0.0239392				27.4572	0.125158				27.4572	0.00315539
27.474	0.0018453				27.474	0.173958				27.474	0.143057				27.474	0.023171				27.474	0.121944				27.474	0.00311024
27.4908	0.0019561				27.4908	0.178148				27.4908	0.14052				27.4908	0.0224261				27.4908	0.118784				27.4908	0.00306616
27.5077	0.00207882				27.5077	0.18228				27.5077	0.137977				27.5077	0.0217041				27.5077	0.115678				27.5077	0.00302619
27.5245	0.00221414				27.5245	0.186344				27.5245	0.135431				27.5245	0.0210057				27.5245	0.112628				27.5245	0.00298828
27.5413	0.00235978				27.5413	0.190334				27.5413	0.132886				27.5413	0.0203255				27.5413	0.109639				27.5413	0.00294971
27.5582	0.00251645				27.5582	0.194245				27.5582	0.130344				27.5582	0.0196652				27.5582	0.106709				27.5582	0.00290998
27.575	0.00268441				27.575	0.198064				27.575	0.127802				27.575	0.0190239				27.575	0.103836				27.575	0.00287065
27.5918	0.00286326				27.5918	0.201788				27.5918	0.125265				27.5918	0.0183993				27.5918	0.101018				27.5918	0.00283411
27.6087	0.00305342				27.6087	0.205412				27.6087	0.122736				27.6087	0.0177963				27.6087	0.0982538				27.6087	0.0028011
27.6255	0.00325864				27.6255	0.20893				27.6255	0.120215				27.6255	0.0172124				27.6255	0.0955466				27.6255	0.00276814
27.6423	0.00348142				27.6423	0.212334				27.6423	0.117705				27.6423	0.0166452				27.6423	0.0928964				27.6423	0.00273438
27.6592	0.00372181				27.6592	0.215618				27.6592	0.115211				27.6592	0.0160967				27.6592	0.0903021				27.6592	0.00270134
27.676	0.0039829				27.676	0.218781				27.676	0.112728				27.676	0.0155677				27.676	0.0877605				27.676	0.00266664
27.6928	0.00426283				27.6928	0.221818				27.6928	0.110263				27.6928	0.0150584				27.6928	0.0852773				27.6928	0.00263287
27.7097	0.00456332				27.7097	0.224722				27.7097	0.107816				27.7097	0.0145683				27.7097	0.0828528				27.7097	0.00260102
27.7265	0.00488628				27.7265	0.227486				27.7265	0.105386				27.7265	0.0140948				27.7265	0.0804822				27.7265	0.00257082
27.7434	0.0052295				27.7434	0.230108				27.7434	0.102974				27.7434	0.013631				27.7434	0.0781681				27.7434	0.00254406
27.7602	0.00559959				27.7602	0.232587				27.7602	0.100582				27.7602	0.0131819				27.7602	0.0759088				27.7602	0.00252004
27.777	0.00599423				27.777	0.234919				27.777	0.0982126				27.777	0.0127524				27.777	0.0737037				27.777	0.00249432
27.7939	0.00641099				27.7939	0.237097				27.7939	0.0958697				27.7939	0.0123366				27.7939	0.0715536				27.7939	0.00247089
27.8107	0.00685572				27.8107	0.239123				27.8107	0.0935513				27.8107	0.0119357				27.8107	0.0694561				27.8107	0.00244658
27.8275	0.00733213				27.8275	0.240996				27.8275	0.0912548				27.8275	0.0115478				27.8275	0.0674119				27.8275	0.00242078
27.8444	0.00784099				27.8444	0.242716				27.8444	0.0889872				27.8444	0.0111724				27.8444	0.0654196				27.8444	0.00239819
27.8612	0.00838507				27.8612	0.244279				27.8612	0.0867494				27.8612	0.0108106				27.8612	0.063475				27.8612	0.00237703
27.878	0.00896785				27.878	0.245685				27.878	0.0845401				27.878	0.0104594				27.878	0.0615839				27.878	0.00235314
27.8949	0.00958608				27.8949	0.246934				27.8949	0.0823591				27.8949	0.0101228				27.8949	0.0597453				27.8949	0.00232823
27.9117	0.0102398				27.9117	0.248008				27.9117	0.0802071				27.9117	0.00980148				27.9117	0.0579546				27.9117	0.00230429
27.9285	0.0109315				27.9285	0.248927				27.9285	0.0780867				27.9285	0.0094907				27.9285	0.0562129				27.9285	0.00228199
27.9454	0.0116592				27.9454	0.249711				27.9454	0.0759988				27.9454	0.00919434				27.9454	0.0545158				27.9454	0.00225914
27.9622	0.012429				27.9622	0.250344				27.9622	0.0739413				27.9622	0.00890993				27.9622	0.0528661				27.9622	0.00223808
27.979	0.0132444				27.979	0.250825				27.979	0.0719154				27.979	0.00863318				27.979	0.0512631				27.979	0.00221901
27.9959	0.0141022				27.9959	0.251153				27.9959	0.069925				27.9959	0.00836621				27.9959	0.0497034				27.9959	0.00220021
28.0127	0.0150097				28.0127	0.25133				28.0127	0.0679702				28.0127	0.00810939				28.0127	0.0481886				28.0127	0.00218376
28.0295	0.0159643				28.0295	0.251364				28.0295	0.06605				28.0295	0.00786136				28.0295	0.046719				28.0295	0.00216902
28.0464	0.016966				28.0464	0.251254				28.0464	0.0641633				28.0464	0.00762148				28.0464	0.0452951				28.0464	0.00215375
28.0632	0.018021				28.0632	0.251				28.0632	0.0623095				28.0632	0.00739297				28.0632	0.043911				28.0632	0.00213861
28.08	0.0191251				28.08	0.250608				28.08	0.0604896				28.08	0.00717319				28.08	0.0425648				28.08	0.00212056
28.0969	0.0202798				28.0969	0.250082				28.0969	0.058707				28.0969	0.00696283				28.0969	0.0412623				28.0969	0.00209932
28.1137	0.0214886				28.1137	0.249425				28.1137	0.0569636				28.1137	0.00676288				28.1137	0.0400036				28.1137	0.00207791
28.1305	0.0227511				28.1305	0.248641				28.1305	0.0552557				28.1305	0.00656656				28.1305	0.0387842				28.1305	0.0020585
28.1474	0.0240675				28.1474	0.247731				28.1474	0.0535797				28.1474	0.00637666				28.1474	0.0376014				28.1474	0.00204151
28.1642	0.0254415				28.1642	0.246701				28.1642	0.0519383				28.1642	0.00619546				28.1642	0.0364543				28.1642	0.00202475
28.1811	0.0268763				28.1811	0.245556				28.1811	0.050333				28.1811	0.00602363				28.1811	0.0353413				28.1811	0.00200865
28.1979	0.0283642				28.1979	0.244293				28.1979	0.0487633				28.1979	0.0058586				28.1979	0.034262				28.1979	0.00199395
28.2147	0.0299081				28.2147	0.24292				28.2147	0.0472323				28.2147	0.00569709				28.2147	0.0332173				28.2147	0.00198085
28.2316	0.0315107				28.2316	0.241439				28.2316	0.0457392				28.2316	0.00554093				28.2316	0.0322079				28.2316	0.00196697
28.2484	0.0331674				28.2484	0.239853				28.2484	0.0442786				28.2484	0.00539077				28.2484	0.031232				28.2484	0.00195302
28.2652	0.0348819				28.2652	0.238166				28.2652	0.0428519				28.2652	0.00524737				28.2652	0.030288				28.2652	0.00193867
28.2821	0.0366527				28.2821	0.236383				28.2821	0.0414623				28.2821	0.00510987				28.2821	0.0293762				28.2821	0.00192161
28.2989	0.0384807				28.2989	0.234511				28.2989	0.0401072				28.2989	0.00498041				28.2989	0.0284963				28.2989	0.00190372
28.3157	0.0403645				28.3157	0.232552				28.3157	0.0387864				28.3157	0.00485807				28.3157	0.0276438				28.3157	0.00188721
28.3326	0.042303				28.3326	0.230509				28.3326	0.0374986				28.3326	0.00474078				28.3326	0.0268167				28.3326	0.00187273
28.3494	0.0443002				28.3494	0.228388				28.3494	0.0362451				28.3494	0.00462835				28.3494	0.0260195				28.3494	0.00185989
28.3662	0.0463491				28.3662	0.22619				28.3662	0.0350275				28.3662	0.00452031				28.3662	0.0252516				28.3662	0.00184841
28.3831	0.0484461				28.3831	0.223916				28.3831	0.0338429				28.3831	0.00441667				28.3831	0.0245073				28.3831	0.0018359
28.3999	0.0505923				28.3999	0.22157				28.3999	0.0326912				28.3999	0.00431639				28.3999	0.0237864				28.3999	0.00182384
28.4167	0.0527844				28.4167	0.21916				28.4167	0.0315719				28.4167	0.00422124				28.4167	0.0230917				28.4167	0.00181231
28.4336	0.0550188				28.4336	0.216687				28.4336	0.0304843				28.4336	0.00412772				28.4336	0.0224252				28.4336	0.00180119
28.4504	0.0572955				28.4504	0.214154				28.4504	0.0294286				28.4504	0.00403644				28.4504	0.0217783				28.4504	0.00178979
28.4672	0.0596147				28.4672	0.211562				28.4672	0.0284048				28.4672	0.00395197				28.4672	0.0211512				28.4672	0.0017789
28.4841	0.0619718				28.4841	0.208918				28.4841	0.0274115				28.4841	0.00386892				28.4841	0.0205489				28.4841	0.00176472
28.5009	0.0643636				28.5009	0.20623				28.5009	0.0264492				28.5009	0.0037873				28.5009	0.0199675				28.5009	0.00175082
28.5177	0.0667908				28.5177	0.203498				28.5177	0.0255185				28.5177	0.00371104				28.5177	0.0194087				28.5177	0.00173904
28.5346	0.0692517				28.5346	0.200722				28.5346	0.0246162				28.5346	0.00363999				28.5346	0.0188686				28.5346	0.00172844
28.5514	0.0717371				28.5514	0.197904				28.5514	0.0237397				28.5514	0.00357344				28.5514	0.0183452				28.5514	0.00171864
28.5682	0.0742439				28.5682	0.195051				28.5682	0.0228913				28.5682	0.00351149				28.5682	0.0178422				28.5682	0.00170694
28.5851	0.076768				28.5851	0.192167				28.5851	0.0220702				28.5851	0.00345133				28.5851	0.0173576				28.5851	0.00169616
28.6019	0.0793041				28.6019	0.189253				28.6019	0.0212765				28.6019	0.00339135				28.6019	0.0168866				28.6019	0.00168633
28.6187	0.0818523				28.6187	0.186308				28.6187	0.0205095				28.6187	0.00333378				28.6187	0.0164297				28.6187	0.00167605
28.6356	0.0844065				28.6356	0.183339				28.6356	0.0197665				28.6356	0.00327663				28.6356	0.0159916				28.6356	0.00166555
28.6524	0.0869623				28.6524	0.180349				28.6524	0.0190495				28.6524	0.00322016				28.6524	0.0155703				28.6524	0.00165618
28.6693	0.0895177				28.6693	0.177337				28.6693	0.0183578				28.6693	0.00316679				28.6693	0.0151661				28.6693	0.00164736
28.6861	0.0920661				28.6861	0.174312				28.6861	0.0176898				28.6861	0.00311414				28.6861	0.0147764				28.6861	0.00163856
28.7029	0.0946017				28.7029	0.171276				28.7029	0.0170441				28.7029	0.00306512				28.7029	0.0143985				28.7029	0.00163066
28.7198	0.0971225				28.7198	0.168227				28.7198	0.016422				28.7198	0.00302008				28.7198	0.0140363				28.7198	0.00162352
28.7366	0.0996243				28.7366	0.165168				28.7366	0.0158241				28.7366	0.002976				28.7366	0.0136875				28.7366	0.00161615
28.7534	0.102103				28.7534	0.162107				28.7534	0.015248				28.7534	0.00293376				28.7534	0.013349				28.7534	0.00160655
28.7703	0.104551				28.7703	0.159047				28.7703	0.0146904				28.7703	0.00289243				28.7703	0.0130217				28.7703	0.00159728
28.7871	0.106967				28.7871	0.155984				28.7871	0.0141524				28.7871	0.00285523				28.7871	0.0127053				28.7871	0.00158719
28.8039	0.109348				28.8039	0.152924				28.8039	0.0136353				28.8039	0.00282035				28.8039	0.0124017				28.8039	0.00157829
28.8208	0.11169				28.8208	0.149867				28.8208	0.0131358				28.8208	0.0027833				28.8208	0.0121105				28.8208	0.00157005
28.8376	0.113989				28.8376	0.146814				28.8376	0.0126566				28.8376	0.00274794				28.8376	0.0118271				28.8376	0.00156079
28.8544	0.116238				28.8544	0.143767				28.8544	0.0121956				28.8544	0.00271664				28.8544	0.0115527				28.8544	0.00155234
28.8713	0.118435				28.8713	0.140731				28.8713	0.0117515				28.8713	0.00268532				28.8713	0.0112896				28.8713	0.00154456
28.8881	0.12058				28.8881	0.137708				28.8881	0.0113237				28.8881	0.0026567				28.8881	0.0110368				28.8881	0.00153589
28.9049	0.122667				28.9049	0.134701				28.9049	0.0109104				28.9049	0.00263091				28.9049	0.0107951				28.9049	0.00152799
28.9218	0.124688				28.9218	0.131711				28.9218	0.0105157				28.9218	0.00260297				28.9218	0.0105647				28.9218	0.00152055
28.9386	0.126642				28.9386	0.128739				28.9386	0.010138				28.9386	0.0025761				28.9386	0.0103413				28.9386	0.00151
28.9554	0.128527				28.9554	0.125784				28.9554	0.00977492				28.9554	0.00254763				28.9554	0.0101237				28.9554	0.00150031
28.9723	0.13034				28.9723	0.122855				28.9723	0.00942573				28.9723	0.0025186				28.9723	0.00991282				28.9723	0.00149147
28.9891	0.132078				28.9891	0.119947				28.9891	0.00908988				28.9891	0.00249322				28.9891	0.00970838				28.9891	0.00148262
29.0059	0.133738				29.0059	0.117064				29.0059	0.00876678				29.0059	0.00246993				29.0059	0.00951028				29.0059	0.00147367
29.0228	0.13532				29.0228	0.11421				29.0228	0.00845621				29.0228	0.00244831				29.0228	0.00931888				29.0228	0.00146385
29.0396	0.136824				29.0396	0.111386				29.0396	0.00815821				29.0396	0.00242784				29.0396	0.00913608				29.0396	0.00145518
29.0564	0.138244				29.0564	0.10859				29.0564	0.00787534				29.0564	0.00240418				29.0564	0.00896133				29.0564	0.00144656
29.0733	0.139581				29.0733	0.105823				29.0733	0.00760701				29.0733	0.00238022				29.0733	0.0087942				29.0733	0.00143797
29.0901	0.140833				29.0901	0.103089				29.0901	0.00734747				29.0901	0.00235928				29.0901	0.00863257				29.0901	0.00142984
29.107	0.141997				29.107	0.100388				29.107	0.0070984				29.107	0.00233993				29.107	0.00847445				29.107	0.00142202
29.1238	0.143072				29.1238	0.0977255				29.1238	0.00685928				29.1238	0.0023218				29.1238	0.00831892				29.1238	0.00141323
29.1406	0.144059				29.1406	0.0951003				29.1406	0.00662948				29.1406	0.00230324				29.1406	0.00816885				29.1406	0.00140529
29.1575	0.144956				29.1575	0.0925122				29.1575	0.00640911				29.1575	0.00228601				29.1575	0.00802696				29.1575	0.00139684
29.1743	0.145762				29.1743	0.0899585				29.1743	0.00619741				29.1743	0.00226951				29.1743	0.00788791				29.1743	0.00139007
29.1911	0.146479				29.1911	0.0874432				29.1911	0.00599674				29.1911	0.00225239				29.1911	0.00775187				29.1911	0.0013839
29.208	0.147101				29.208	0.0849693				29.208	0.00580607				29.208	0.00223739				29.208	0.00762216				29.208	0.00137809
29.2248	0.147635				29.2248	0.0825351				29.2248	0.00562272				29.2248	0.00222418				29.2248	0.00749703				29.2248	0.00137068
29.2416	0.148085				29.2416	0.0801453				29.2416	0.00544568				29.2416	0.00221046				29.2416	0.00737755				29.2416	0.00136364
29.2585	0.148458				29.2585	0.0777979				29.2585	0.0052767				29.2585	0.00219445				29.2585	0.00726136				29.2585	0.00135674
29.2753	0.148744				29.2753	0.0754912				29.2753	0.00511563				29.2753	0.00218083				29.2753	0.00714499				29.2753	0.00134991
29.2921	0.148943				29.2921	0.0732275				29.2921	0.00496174				29.2921	0.00216886				29.2921	0.00703317				29.2921	0.00134237
29.309	0.149056				29.309	0.0710049				29.309	0.00481606				29.309	0.0021581				29.309	0.0069265				29.309	0.00133603
29.3258	0.149085				29.3258	0.0688261				29.3258	0.00467644				29.3258	0.00214552				29.3258	0.00682251				29.3258	0.00132994
29.3426	0.149034				29.3426	0.0666941				29.3426	0.00454223				29.3426	0.00213315				29.3426	0.00672095				29.3426	0.001324
29.3595	0.1489				29.3595	0.064606				29.3595	0.00441245				29.3595	0.00212039				29.3595	0.00662437				29.3595	0.00131749
29.3763	0.148687				29.3763	0.0625603				29.3763	0.00428778				29.3763	0.00210945				29.3763	0.00652997				29.3763	0.00131064
29.3931	0.148396				29.3931	0.060558				29.3931	0.00416898				29.3931	0.00209938				29.3931	0.00643913				29.3931	0.00130365
29.41	0.148031				29.41	0.0586006				29.41	0.00405449				29.41	0.00208985				29.41	0.00635282				29.41	0.00129547
29.4268	0.147593				29.4268	0.0566892				29.4268	0.00394605				29.4268	0.00207826				29.4268	0.00626803				29.4268	0.00128865
29.4436	0.14708				29.4436	0.0548227				29.4436	0.00384225				29.4436	0.0020685				29.4436	0.00618645				29.4436	0.00128264
29.4605	0.146497				29.4605	0.053001				29.4605	0.00374222				29.4605	0.00206066				29.4605	0.00610861				29.4605	0.00127718
29.4773	0.145846				29.4773	0.0512253				29.4773	0.0036496				29.4773	0.00205376				29.4773	0.00603149				29.4773	0.00127019
29.4941	0.145129				29.4941	0.0494899				29.4941	0.00356189				29.4941	0.00204759				29.4941	0.00595386				29.4941	0.00126411
29.511	0.14435				29.511	0.0477969				29.511	0.00347556				29.511	0.00204113				29.511	0.00587967				29.511	0.0012589
29.5278	0.143506				29.5278	0.0461548				29.5278	0.00339148				29.5278	0.00203148				29.5278	0.0058061				29.5278	0.00125433
29.5446	0.142597				29.5446	0.044559				29.5446	0.00330969				29.5446	0.0020232				29.5446	0.00573256				29.5446	0.00125017
29.5615	0.141631				29.5615	0.0430013				29.5615	0.00323249				29.5615	0.00201611				29.5615	0.00566513				29.5615	0.00124613
29.5783	0.140609				29.5783	0.0414827				29.5783	0.00315886				29.5783	0.00201007				29.5783	0.00559936				29.5783	0.00123888
29.5952	0.139532				29.5952	0.040007				29.5952	0.00308725				29.5952	0.00200537				29.5952	0.00553252				29.5952	0.00123288
29.612	0.138404				29.612	0.0385772				29.612	0.00301836				29.612	0.00200133				29.612	0.00546972				29.612	0.00122826
29.6288	0.137224				29.6288	0.0371912				29.6288	0.00295285				29.6288	0.0019978				29.6288	0.00540585				29.6288	0.00122446
29.6457	0.135996				29.6457	0.0358474				29.6457	0.00289207				29.6457	0.00199424				29.6457	0.00534492				29.6457	0.0012212
29.6625	0.134722				29.6625	0.0345426				29.6625	0.00283455				29.6625	0.00199051				29.6625	0.00529039				29.6625	0.00121827
29.6793	0.133403				29.6793	0.033272				29.6793	0.00278009				29.6793	0.0019856				29.6793	0.00523397				29.6793	0.0012138
29.6962	0.132036				29.6962	0.0320405				29.6962	0.00272815				29.6962	0.00197967				29.6962	0.00517549				29.6962	0.00120677
29.713	0.130628				29.713	0.0308535				29.713	0.00267706				29.713	0.00197349				29.713	0.00511967				29.713	0.0012013
29.7298	0.129184				29.7298	0.0297031				29.7298	0.0026272				29.7298	0.00196835				29.7298	0.00506785				29.7298	0.00119658
29.7467	0.127704				29.7467	0.0285886				29.7467	0.00258049				29.7467	0.00196389				29.7467	0.00501765				29.7467	0.00119247
29.7635	0.126189				29.7635	0.0275133				29.7635	0.00253658				29.7635	0.00195994				29.7635	0.0049696				29.7635	0.00118876
29.7803	0.124643				29.7803	0.0264726				29.7803	0.00249477				29.7803	0.00195552				29.7803	0.00492144				29.7803	0.00118532
29.7972	0.12307				29.7972	0.0254667				29.7972	0.00245715				29.7972	0.00195078				29.7972	0.00487612				29.7972	0.00118205
29.814	0.121467				29.814	0.0244927				29.814	0.00242064				29.814	0.001946				29.814	0.00483302				29.814	0.00117799
29.8308	0.119836				29.8308	0.0235515				29.8308	0.00238132				29.8308	0.0019444				29.8308	0.00478565				29.8308	0.00117319
29.8477	0.118183				29.8477	0.022645				29.8477	0.00234072				29.8477	0.00194384				29.8477	0.00473848				29.8477	0.00116834
29.8645	0.116506				29.8645	0.0217723				29.8645	0.00230244				29.8645	0.00194357				29.8645	0.00469412				29.8645	0.00116343
29.8813	0.114807				29.8813	0.0209313				29.8813	0.00226667				29.8813	0.00194283				29.8813	0.00465298				29.8813	0.00115776
29.8982	0.11309				29.8982	0.0201181				29.8982	0.00223273				29.8982	0.00194165				29.8982	0.00461326				29.8982	0.00115009
29.915	0.111356				29.915	0.0193361				29.915	0.00220017				29.915	0.0019397				29.915	0.00457389				29.915	0.00114457
29.9318	0.109608				29.9318	0.0185818				29.9318	0.00216917				29.9318	0.00193911				29.9318	0.00453587				29.9318	0.00113919
29.9487	0.107848				29.9487	0.0178505				29.9487	0.00214145				29.9487	0.00193783				29.9487	0.00449559				29.9487	0.00113382
29.9655	0.106073				29.9655	0.0171486				29.9655	0.00211561				29.9655	0.00193579				29.9655	0.00445439				29.9655	0.00112776
29.9823	0.104285				29.9823	0.0164748				29.9823	0.00208939				29.9823	0.00193211				29.9823	0.00441584				29.9823	0.00112149
29.9992	0.102488				29.9992	0.0158272				29.9992	0.00206431				29.9992	0.00193255				29.9992	0.00438016				29.9992	0.00111664
30.016	0.100686				30.016	0.0152082				30.016	0.00203859				30.016	0.00193506				30.016	0.00434683				30.016	0.00111305
30.0329	0.0988774				30.0329	0.0146149				30.0329	0.0020116				30.0329	0.00193634				30.0329	0.00431347				30.0329	0.00111025
30.0497	0.0970642				30.0497	0.0140451				30.0497	0.00198536				30.0497	0.00193641				30.0497	0.00427956				30.0497	0.00110786
30.0665	0.095251				30.0665	0.0134959				30.0665	0.00196025				30.0665	0.00193473				30.0665	0.00424369				30.0665	0.0011043
30.0834	0.0934361				30.0834	0.0129692				30.0834	0.0019371				30.0834	0.00193506				30.0834	0.00420795				30.0834	0.00109988
30.1002	0.0916182				30.1002	0.0124639				30.1002	0.00191426				30.1002	0.00193651				30.1002	0.00417519				30.1002	0.00109769
30.117	0.0898017				30.117	0.0119768				30.117	0.00189033				30.117	0.00193794				30.117	0.00414372				30.117	0.00109645
30.1339	0.0879874				30.1339	0.0115121				30.1339	0.0018677				30.1339	0.00193914				30.1339	0.00411374				30.1339	0.00109534
30.1507	0.0861802				30.1507	0.011067				30.1507	0.00184663				30.1507	0.00194009				30.1507	0.00408137				30.1507	0.00109412
30.1675	0.084383				30.1675	0.0106407				30.1675	0.00182818				30.1675	0.00194015				30.1675	0.00404556				30.1675	0.00109011
30.1844	0.0825928				30.1844	0.0102362				30.1844	0.00181177				30.1844	0.00193936				30.1844	0.00401422				30.1844	0.00108586
30.2012	0.0808098				30.2012	0.0098501				30.2012	0.00179366				30.2012	0.00193726				30.2012	0.00398669				30.2012	0.00108221
30.218	0.0790364				30.218	0.00947723				30.218	0.00177714				30.218	0.00193861				30.218	0.00395799				30.218	0.00107844
30.2349	0.077275				30.2349	0.00911779				30.2349	0.00176221				30.2349	0.00194467				30.2349	0.0039316				30.2349	0.00107432
30.2517	0.0755243				30.2517	0.0087722				30.2517	0.00174683				30.2517	0.00195218				30.2517	0.0039059				30.2517	0.00106638
30.2685	0.0737862				30.2685	0.00844222				30.2685	0.00173205				30.2685	0.00195966				30.2685	0.00387919				30.2685	0.00105781
30.2854	0.0720619				30.2854	0.00812905				30.2854	0.00171822				30.2854	0.00196635				30.2854	0.00384982				30.2854	0.00105367
30.3022	0.0703539				30.3022	0.00782887				30.3022	0.00170525				30.3022	0.00197234				30.3022	0.00382043				30.3022	0.00105061
30.319	0.0686647				30.319	0.00754222				30.319	0.00169272				30.319	0.00197781				30.319	0.00379322				30.319	0.00104808
30.3359	0.0669918				30.3359	0.00727137				30.3359	0.00167626				30.3359	0.0019822				30.3359	0.00376774				30.3359	0.00104562
30.3527	0.0653369				30.3527	0.00701282				30.3527	0.00165962				30.3527	0.00198562				30.3527	0.00374094				30.3527	0.00104322
30.3695	0.0637009				30.3695	0.00676578				30.3695	0.00164523				30.3695	0.00198775				30.3695	0.00371765				30.3695	0.00104045
30.3864	0.0620799				30.3864	0.006532				30.3864	0.00163282				30.3864	0.0019887				30.3864	0.00369615				30.3864	0.00103562
30.4032	0.0604785				30.4032	0.00630729				30.4032	0.00162149				30.4032	0.00198879				30.4032	0.00367354				30.4032	0.00103
30.42	0.0589014				30.42	0.00608765				30.42	0.0016106				30.42	0.00199179				30.42	0.0036505				30.42	0.00102508
30.4369	0.0573479				30.4369	0.00587809				30.4369	0.00159821				30.4369	0.00199472				30.4369	0.00362862				30.4369	0.00102078
30.4537	0.0558171				30.4537	0.00568269				30.4537	0.00158531				30.4537	0.00199749				30.4537	0.00360608				30.4537	0.00101639
30.4706	0.0543068				30.4706	0.00549496				30.4706	0.00157383				30.4706	0.00200015				30.4706	0.00358121				30.4706	0.001011
30.4874	0.0528186				30.4874	0.0053133				30.4874	0.00156224				30.4874	0.00200273				30.4874	0.00355579				30.4874	0.00100449
30.5042	0.0513515				30.5042	0.00514231				30.5042	0.00155202				30.5042	0.0020049				30.5042	0.00353209				30.5042	0.000999667
30.5211	0.0499097				30.5211	0.00497925				30.5211	0.00154225				30.5211	0.00200677				30.5211	0.00350993				30.5211	0.000995705
30.5379	0.0484947				30.5379	0.00482597				30.5379	0.00153267				30.5379	0.00200958				30.5379	0.00348449				30.5379	0.000992524
30.5547	0.0470996				30.5547	0.00467985				30.5547	0.00152079				30.5547	0.00201487				30.5547	0.00346204				30.5547	0.000990914
30.5716	0.0457292				30.5716	0.00453944				30.5716	0.00150976				30.5716	0.00202208				30.5716	0.00344231				30.5716	0.000990514
30.5884	0.0443867				30.5884	0.00440538				30.5884	0.00149988				30.5884	0.00202883				30.5884	0.00342412				30.5884	0.000990508
30.6052	0.0430721				30.6052	0.00427948				30.6052	0.00148895				30.6052	0.00203423				30.6052	0.00340669				30.6052	0.000989651
30.6221	0.0417822				30.6221	0.00416122				30.6221	0.00147935				30.6221	0.00203842				30.6221	0.00338558				30.6221	0.000987912
30.6389	0.0405186				30.6389	0.00404493				30.6389	0.0014709				30.6389	0.00204118				30.6389	0.00336253				30.6389	0.000983833
30.6557	0.0392818				30.6557	0.00393387				30.6557	0.00146245				30.6557	0.00204484				30.6557	0.00334135				30.6557	0.000979656
30.6726	0.0380684				30.6726	0.00382775				30.6726	0.00145319				30.6726	0.00204822				30.6726	0.00332103				30.6726	0.000976562
30.6894	0.0368823				30.6894	0.003724				30.6894	0.00144428				30.6894	0.00205153				30.6894	0.00330218				30.6894	0.000973888
30.7062	0.0357235				30.7062	0.00362346				30.7062	0.00143507				30.7062	0.00205778				30.7062	0.00328407				30.7062	0.000971502
30.7231	0.0345923				30.7231	0.00352923				30.7231	0.00142504				30.7231	0.00206359				30.7231	0.00326598				30.7231	0.000968546
30.7399	0.0334872				30.7399	0.00344235				30.7399	0.00141627				30.7399	0.00206848				30.7399	0.0032482				30.7399	0.000965123
30.7567	0.0324058				30.7567	0.00335862				30.7567	0.00140851				30.7567	0.00207256				30.7567	0.00323149				30.7567	0.000962578
30.7736	0.0313492				30.7736	0.00328097				30.7736	0.00139945				30.7736	0.00207601				30.7736	0.00321541				30.7736	0.000960514
30.7904	0.0303171				30.7904	0.00320764				30.7904	0.00138997				30.7904	0.00208199				30.7904	0.00319757				30.7904	0.000958698
30.8072	0.0293121				30.8072	0.00313388				30.8072	0.0013803				30.8072	0.0020877				30.8072	0.00318084				30.8072	0.000957044
30.8241	0.0283375				30.8241	0.00306776				30.8241	0.00137164				30.8241	0.00209307				30.8241	0.00316504				30.8241	0.000954841
30.8409	0.0273875				30.8409	0.0030024				30.8409	0.00136383				30.8409	0.00209792				30.8409	0.00314863				30.8409	0.000952227
30.8577	0.0264594				30.8577	0.00293482				30.8577	0.00135592				30.8577	0.00210172				30.8577	0.00313337				30.8577	0.000946404
30.8746	0.0255533				30.8746	0.00287276				30.8746	0.0013486				30.8746	0.0021047				30.8746	0.00311867				30.8746	0.000943654
30.8914	0.0246705				30.8914	0.00281618				30.8914	0.00134151				30.8914	0.00210843				30.8914	0.00310134				30.8914	0.000941946
30.9082	0.0238169				30.9082	0.00276436				30.9082	0.00133494				30.9082	0.00211184				30.9082	0.00308565				30.9082	0.000940571
30.9251	0.0229877				30.9251	0.00271506				30.9251	0.00132826				30.9251	0.0021148				30.9251	0.00307132				30.9251	0.000938455
30.9419	0.0221784				30.9419	0.00266348				30.9419	0.00132106				30.9419	0.00211731				30.9419	0.00305491				30.9419	0.000935478
30.9588	0.0213949				30.9588	0.00261219				30.9588	0.00131363				30.9588	0.00211946				30.9588	0.00303725				30.9588	0.000929014
30.9756	0.0206373				30.9756	0.00256539				30.9756	0.00130669				30.9756	0.00212191				30.9756	0.00301838				30.9756	0.000922329
30.9924	0.0199044				30.9924	0.00252025				30.9924	0.00130047				30.9924	0.00212379				30.9924	0.00300194				30.9924	0.000918266
31.0093	0.0191953				31.0093	0.00247766				31.0093	0.00129486				31.0093	0.00212513				31.0093	0.0029877				31.0093	0.000915112
31.0261	0.0185046				31.0261	0.00243656				31.0261	0.00128937				31.0261	0.00212583				31.0261	0.00297489				31.0261	0.000911578
31.0429	0.017834				31.0429	0.00239841				31.0429	0.00128391				31.0429	0.00212604				31.0429	0.00296351				31.0429	0.000907658
31.0598	0.0171842				31.0598	0.00236348				31.0598	0.0012784				31.0598	0.00212672				31.0598	0.00294874				31.0598	0.000903251
31.0766	0.0165546				31.0766	0.00232857				31.0766	0.00127163				31.0766	0.00212728				31.0766	0.00293211				31.0766	0.000900343
31.0934	0.0159458				31.0934	0.00229378				31.0934	0.00126359				31.0934	0.0021262				31.0934	0.00291674				31.0934	0.000898085
31.1103	0.0153552				31.1103	0.00225871				31.1103	0.00125577				31.1103	0.00212381				31.1103	0.00290247				31.1103	0.00089636
31.1271	0.0147829				31.1271	0.00222667				31.1271	0.00124926				31.1271	0.00212239				31.1271	0.00288806				31.1271	0.000895086
31.1439	0.0142326				31.1439	0.00219723				31.1439	0.00124389				31.1439	0.00212108				31.1439	0.00287245				31.1439	0.000894148
31.1608	0.0137011				31.1608	0.00216867				31.1608	0.00123922				31.1608	0.00211993				31.1608	0.00285648				31.1608	0.000892722
31.1776	0.0131876				31.1776	0.00214023				31.1776	0.00123506				31.1776	0.00211997				31.1776	0.00284122				31.1776	0.000890781
31.1944	0.0126986				31.1944	0.00211345				31.1944	0.00123002				31.1944	0.00211992				31.1944	0.00282619				31.1944	0.00088725
31.2113	0.012224				31.2113	0.00208874				31.2113	0.00122224				31.2113	0.00211965				31.2113	0.00281303				31.2113	0.000881534
31.2281	0.0117631				31.2281	0.00206617				31.2281	0.00121471				31.2281	0.00211769				31.2281	0.0028006				31.2281	0.000877775
31.2449	0.0113205				31.2449	0.00204323				31.2449	0.00120734				31.2449	0.0021156				31.2449	0.0027858				31.2449	0.000875612
31.2618	0.0108916				31.2618	0.00201942				31.2618	0.0011985				31.2618	0.00211206				31.2618	0.00277211				31.2618	0.000875139
31.2786	0.0104809				31.2786	0.00199751				31.2786	0.00119453				31.2786	0.00211076				31.2786	0.00275904				31.2786	0.000874927
31.2954	0.0100861				31.2954	0.0019779				31.2954	0.0011914				31.2954	0.00210915				31.2954	0.00274445				31.2954	0.000874271
31.3123	0.00970323				31.3123	0.0019582				31.3123	0.00118854				31.3123	0.00210713				31.3123	0.00273107				31.3123	0.000873173
31.3291	0.0093377				31.3291	0.00193619				31.3291	0.00118575				31.3291	0.00210405				31.3291	0.00271872				31.3291	0.000870995
31.3459	0.00898657				31.3459	0.00191651				31.3459	0.0011811				31.3459	0.00209998				31.3459	0.00270591				31.3459	0.000866887
31.3628	0.00864808				31.3628	0.00189776				31.3628	0.0011762				31.3628	0.00209499				31.3628	0.0026924				31.3628	0.000863594
31.3796	0.00832397				31.3796	0.00187968				31.3796	0.0011711				31.3796	0.00208863				31.3796	0.00267876				31.3796	0.000860569
31.3965	0.00800998				31.3965	0.00186119				31.3965	0.00116491				31.3965	0.00208205				31.3965	0.00266564				31.3965	0.000857655
31.4133	0.00770417				31.4133	0.00184439				31.4133	0.00115911				31.4133	0.00207301				31.4133	0.00265371				31.4133	0.000853432
31.4301	0.00740835				31.4301	0.00182882				31.4301	0.00115387				31.4301	0.00206526				31.4301	0.00264275				31.4301	0.000850487
31.447	0.00712673				31.447	0.00180965				31.447	0.00114922				31.447	0.00205905				31.447	0.00263258				31.447	0.000848231
31.4638	0.0068609				31.4638	0.00178891				31.4638	0.00114498				31.4638	0.00205377				31.4638	0.00262214				31.4638	0.000845553
31.4806	0.00660619				31.4806	0.00177039				31.4806	0.00113942				31.4806	0.00204748				31.4806	0.00260944				31.4806	0.000842544
31.4975	0.00636011				31.4975	0.00175388				31.4975	0.00113372				31.4975	0.00204011				31.4975	0.00259732				31.4975	0.000840235
31.5143	0.00612262				31.5143	0.00173851				31.5143	0.00112812				31.5143	0.00202987				31.5143	0.00258612				31.5143	0.00083774
31.5311	0.00589267				31.5311	0.00172306				31.5311	0.00112265				31.5311	0.00201821				31.5311	0.00257395				31.5311	0.000835046
31.548	0.0056737				31.548	0.00170747				31.548	0.00111752				31.548	0.00200956				31.548	0.00256133				31.548	0.000832141
31.5648	0.00546384				31.5648	0.00169155				31.5648	0.00111252				31.5648	0.0020026				31.5648	0.00255107				31.5648	0.000830899
31.5816	0.00526268				31.5816	0.00167893				31.5816	0.00110763				31.5816	0.00199502				31.5816	0.00254203				31.5816	0.000830289
31.5985	0.00507283				31.5985	0.00166812				31.5985	0.00110319				31.5985	0.00198673				31.5985	0.00253382				31.5985	0.000829852
31.6153	0.00489525				31.6153	0.00165608				31.6153	0.00109918				31.6153	0.00197636				31.6153	0.00252383				31.6153	0.000828587
31.6321	0.00472512				31.6321	0.00164305				31.6321	0.00109574				31.6321	0.0019633				31.6321	0.00251216				31.6321	0.000826556
31.649	0.00455674				31.649	0.00163178				31.649	0.00109246				31.649	0.001947				31.649	0.00250048				31.649	0.000823554
31.6658	0.00439414				31.6658	0.00162198				31.6658	0.00108929				31.6658	0.00193228				31.6658	0.00248868				31.6658	0.000820226
31.6826	0.00423798				31.6826	0.00161311				31.6826	0.00108583				31.6826	0.00191896				31.6826	0.0024744				31.6826	0.00081628
31.6995	0.00408952				31.6995	0.00160019				31.6995	0.00108177				31.6995	0.0019054				31.6995	0.00245962				31.6995	0.000813311
31.7163	0.00394919				31.7163	0.00158821				31.7163	0.001078				31.7163	0.00189141				31.7163	0.00244746				31.7163	0.000810941
31.7331	0.0038152				31.7331	0.00157865				31.7331	0.00107165				31.7331	0.00187919				31.7331	0.00243778				31.7331	0.000808525
31.75	0.00368742				31.75	0.0015698				31.75	0.00106557				31.75	0.00186733				31.75	0.002429				31.75	0.000806042
31.7668	0.0035666				31.7668	0.00156149				31.7668	0.00106				31.7668	0.00185237				31.7668	0.00242092				31.7668	0.000803261
31.7836	0.00345345				31.7836	0.00155332				31.7836	0.00105485				31.7836	0.00183918				31.7836	0.00241268				31.7836	0.000799314
31.8005	0.00334205				31.8005	0.00154406				31.8005	0.00104975				31.8005	0.00182757				31.8005	0.00240284				31.8005	0.0007964
31.8173	0.00323496				31.8173	0.0015338				31.8173	0.00104516				31.8173	0.00181563				31.8173	0.0023945				31.8173	0.000793898
31.8341	0.00313234				31.8341	0.00152251				31.8341	0.00104098				31.8341	0.0018044				31.8341	0.00238693				31.8341	0.000791593
31.851	0.0030343				31.851	0.00151178				31.851	0.00103655				31.851	0.00179216				31.851	0.00237973				31.851	0.000787369
31.8678	0.00294198				31.8678	0.00150146				31.8678	0.0010332				31.8678	0.00178042				31.8678	0.00236901				31.8678	0.000782027
31.8847	0.00285292				31.8847	0.00148986				31.8847	0.00103052				31.8847	0.00176911				31.8847	0.0023587				31.8847	0.000781002
31.9015	0.00276918				31.9015	0.00147977				31.9015	0.00102776				31.9015	0.00175716				31.9015	0.00234974				31.9015	0.000780664
31.9183	0.00268926				31.9183	0.0014709				31.9183	0.00102483				31.9183	0.001746				31.9183	0.00234194				31.9183	0.000780339
31.9352	0.00261253				31.9352	0.00146089				31.9352	0.00102055				31.9352	0.00173291				31.9352	0.00233464				31.9352	0.000778634
31.952	0.00253786				31.952	0.00145246				31.952	0.00101577				31.952	0.0017161				31.952	0.00232513				31.952	0.000775932
31.9688	0.00246681				31.9688	0.00144545				31.9688	0.00101003				31.9688	0.0016983				31.9688	0.0023171				31.9688	0.000775849
31.9857	0.00240134				31.9857	0.00143891				31.9857	0.00100454				31.9857	0.00168116				31.9857	0.00230922				31.9857	0.000775789
32.0025	0.00233797				32.0025	0.00143266				32.0025	0.00099985				32.0025	0.00166371				32.0025	0.00230143				32.0025	0.000775625
32.0193	0.00227819				32.0193	0.00142529				32.0193	0.000995795				32.0193	0.00164458				32.0193	0.00229403				32.0193	0.000774643
32.0362	0.00222012				32.0362	0.00141676				32.0362	0.000992415				32.0362	0.00162689				32.0362	0.00228584				32.0362	0.0007715
32.053	0.00216308				32.053	0.00140958				32.053	0.000991597				32.053	0.00160999				32.053	0.00227655				32.053	0.000769357
32.0698	0.00211097				32.0698	0.00140292				32.0698	0.000991588				32.0698	0.00159345				32.0698	0.00226743				32.0698	0.00076734
32.0867	0.00206476				32.0867	0.00139663				32.0867	0.000991779				32.0867	0.00157907				32.0867	0.00225835				32.0867	0.000765269
32.1035	0.00202012				32.1035	0.00139021				32.1035	0.000990581				32.1035	0.00156649				32.1035	0.00224717				32.1035	0.00076133
32.1203	0.00197313				32.1203	0.00138406				32.1203	0.000988161				32.1203	0.00155335				32.1203	0.00223915				32.1203	0.000758516
32.1372	0.00192859				32.1372	0.00137795				32.1372	0.000985098				32.1372	0.00153673				32.1372	0.00223121				32.1372	0.000755946
32.154	0.00188986				32.154	0.00137182				32.154	0.000982462				32.154	0.00152229				32.154	0.00222315				32.154	0.00075351
32.1708	0.00185425				32.1708	0.00136537				32.1708	0.000979931				32.1708	0.00150971				32.1708	0.00221373				32.1708	0.000750503
32.1877	0.00181748				32.1877	0.00135936				32.1877	0.000977492				32.1877	0.00149566				32.1877	0.00220483				32.1877	0.000747372
32.2045	0.00178254				32.2045	0.00135364				32.2045	0.000975329				32.2045	0.00147877				32.2045	0.00219704				32.2045	0.000744623
32.2213	0.0017492				32.2213	0.00134676				32.2213	0.000973378				32.2213	0.00146092				32.2213	0.00219016				32.2213	0.000742178
32.2382	0.00171399				32.2382	0.00134052				32.2382	0.00097098				32.2382	0.00144513				32.2382	0.00218292				32.2382	0.00073942
32.255	0.00168189				32.255	0.00133456				32.255	0.000966232				32.255	0.0014311				32.255	0.00217758				32.255	0.000736914
32.2718	0.00165315				32.2718	0.00132881				32.2718	0.000961893				32.2718	0.00141688				32.2718	0.0021731				32.2718	0.000736217
32.2887	0.00162709				32.2887	0.00132308				32.2887	0.000957974				32.2887	0.00140117				32.2887	0.00216625				32.2887	0.000736127
32.3055	0.00159969				32.3055	0.00131711				32.3055	0.000954073				32.3055	0.00138533				32.3055	0.00215739				32.3055	0.000736004
32.3224	0.00157318				32.3224	0.00130863				32.3224	0.000949658				32.3224	0.0013692				32.3224	0.00214894				32.3224	0.000735744
32.3392	0.00154846				32.3392	0.00130203				32.3392	0.000945167				32.3392	0.00135218				32.3392	0.00214132				32.3392	0.000734081
32.356	0.00152361				32.356	0.00129655				32.356	0.000941057				32.356	0.00133445				32.356	0.00213432				32.356	0.00073327
32.3729	0.00150193				32.3729	0.00129197				32.3729	0.000937252				32.3729	0.00131734				32.3729	0.00212618				32.3729	0.000733245
32.3897	0.00148172				32.3897	0.00128746				32.3897	0.000933169				32.3897	0.00130183				32.3897	0.00211868				32.3897	0.000733232
32.4065	0.0014608				32.4065	0.00128293				32.4065	0.000928869				32.4065	0.00128772				32.4065	0.00210888				32.4065	0.000733179
32.4234	0.0014395				32.4234	0.00127778				32.4234	0.000924372				32.4234	0.00127508				32.4234	0.00210019				32.4234	0.000732599
32.4402	0.00141935				32.4402	0.00127288				32.4402	0.000919628				32.4402	0.00126357				32.4402	0.00209247				32.4402	0.000730578
32.457	0.00140165				32.457	0.00126815				32.457	0.000916176				32.457	0.00125105				32.457	0.0020842				32.457	0.000728884
32.4739	0.00138602				32.4739	0.00126266				32.4739	0.000913455				32.4739	0.00123932				32.4739	0.00207762				32.4739	0.000727198
32.4907	0.00137048				32.4907	0.00125985				32.4907	0.000910914				32.4907	0.00122715				32.4907	0.00207181				32.4907	0.000725546
32.5075	0.00135375				32.5075	0.00125816				32.5075	0.000908483				32.5075	0.00121261				32.5075	0.00206658				32.5075	0.000724585
32.5244	0.00133914				32.5244	0.00125673				32.5244	0.000905705				32.5244	0.00119909				32.5244	0.00206119				32.5244	0.000724819
32.5412	0.00132642				32.5412	0.00125286				32.5412	0.000902549				32.5412	0.00118608				32.5412	0.0020551				32.5412	0.000725129
32.558	0.00131482				32.558	0.00124685				32.558	0.000900303				32.558	0.00117346				32.558	0.0020461				32.558	0.000725478
32.5749	0.00130493				32.5749	0.00123991				32.5749	0.000898861				32.5749	0.00116065				32.5749	0.0020376				32.5749	0.000725987
32.5917	0.00129593				32.5917	0.00123343				32.5917	0.000897824				32.5917	0.00114823				32.5917	0.00203311				32.5917	0.000726444
32.6085	0.00128768				32.6085	0.00122772				32.6085	0.000897218				32.6085	0.00113616				32.6085	0.00203062				32.6085	0.000726756
32.6254	0.00128027				32.6254	0.0012226				32.6254	0.000896333				32.6254	0.0011242				32.6254	0.0020276				32.6254	0.000726863
32.6422	0.00127517				32.6422	0.00121706				32.6422	0.000895164				32.6422	0.00110938				32.6422	0.00202397				32.6422	0.000725694
32.659	0.00127085				32.659	0.00121372				32.659	0.000893362				32.659	0.00109524				32.659	0.0020187				32.659	0.000725208
32.6759	0.00126711				32.6759	0.00121142				32.6759	0.000890163				32.6759	0.00108191				32.6759	0.00201299				32.6759	0.000724025
32.6927	0.00126334				32.6927	0.00120954				32.6927	0.000885437				32.6927	0.00107091				32.6927	0.00200566				32.6927	0.000722227
32.7095	0.00125703				32.7095	0.00120778				32.7095	0.000882387				32.7095	0.00106104				32.7095	0.00199785				32.7095	0.000720546
32.7264	0.00125034				32.7264	0.00120576				32.7264	0.000880366				32.7264	0.00105185				32.7264	0.00199102				32.7264	0.000721611
32.7432	0.00124426				32.7432	0.00119821				32.7432	0.000880307				32.7432	0.00103953				32.7432	0.00198566				32.7432	0.000722874
32.7601	0.00123858				32.7601	0.0011888				32.7601	0.000880537				32.7601	0.0010245				32.7601	0.00198082				32.7601	0.000723851
32.7769	0.00123115				32.7769	0.00118278				32.7769	0.000880663				32.7769	0.00101199				32.7769	0.00197612				32.7769	0.000724511
32.7937	0.00122511				32.7937	0.00117769				32.7937	0.00088069				32.7937	0.00100148				32.7937	0.00196744				32.7937	0.000723951
32.8106	0.0012199				32.8106	0.00117294				32.8106	0.000880617				32.8106	0.000992629				32.8106	0.0019571				32.8106	0.000721948
32.8274	0.00121538				32.8274	0.0011685				32.8274	0.000880189				32.8274	0.000984484				32.8274	0.00194919				32.8274	0.00072339
32.8442	0.00121111				32.8442	0.00116466				32.8442	0.000879323				32.8442	0.000976856				32.8442	0.00194213				32.8442	0.000726872
32.8611	0.00120812				32.8611	0.0011612				32.8611	0.000876184				32.8611	0.000968769				32.8611	0.00193565				32.8611	0.000730838
32.8779	0.00120747				32.8779	0.00115611				32.8779	0.00087132				32.8779	0.000960599				32.8779	0.00192806				32.8779	0.000733955
32.8947	0.00120915				32.8947	0.00115106				32.8947	0.00086521				32.8947	0.000952679				32.8947	0.00191923				32.8947	0.000736219
32.9116	0.00121067				32.9116	0.00114325				32.9116	0.000859852				32.9116	0.00094379				32.9116	0.00191352				32.9116	0.000736571
32.9284	0.00121194				32.9284	0.00113687				32.9284	0.000855221				32.9284	0.000933831				32.9284	0.00190889				32.9284	0.000735925
32.9452	0.00121258				32.9452	0.00113175				32.9452	0.000851581				32.9452	0.00092151				32.9452	0.0019049				32.9452	0.000734389
32.9621	0.00121206				32.9621	0.00112706				32.9621	0.000850111				32.9621	0.000910261				32.9621	0.00190142				32.9621	0.000731307
32.9789	0.00120847				32.9789	0.00112292				32.9789	0.000850277				32.9789	0.000899973				32.9789	0.00189788				32.9789	0.00072922
32.9957	0.00120312				32.9957	0.00112197				32.9957	0.000850066				32.9957	0.000889581				32.9957	0.00189158				32.9957	0.000729536
33.0126	0.00119943				33.0126	0.00112133				33.0126	0.000849438				33.0126	0.000881741				33.0126	0.00188217				33.0126	0.00073037
33.0294	0.00119724				33.0294	0.00112068				33.0294	0.000847918				33.0294	0.000875474				33.0294	0.00187249				33.0294	0.000731261
33.0462	0.00119645				33.0462	0.00112001				33.0462	0.000844409				33.0462	0.000870105				33.0462	0.00186435				33.0462	0.000732223
33.0631	0.0011981				33.0631	0.00111898				33.0631	0.000840087				33.0631	0.000865314				33.0631	0.00185693				33.0631	0.000733695
33.0799	0.00120093				33.0799	0.00111532				33.0799	0.000835748				33.0799	0.000858224				33.0799	0.00185008				33.0799	0.000734603
33.0967	0.00120407				33.0967	0.00111139				33.0967	0.000830962				33.0967	0.000848574				33.0967	0.0018434				33.0967	0.000734964
33.1136	0.00120709				33.1136	0.00110726				33.1136	0.000826785				33.1136	0.000839604				33.1136	0.00183677				33.1136	0.000734527
33.1304	0.00120962				33.1304	0.0011021				33.1304	0.000823474				33.1304	0.000831327				33.1304	0.00182881				33.1304	0.000735102
33.1472	0.00121167				33.1472	0.00109833				33.1472	0.000820007				33.1472	0.000823776				33.1472	0.00182057				33.1472	0.000735967
33.1641	0.00121295				33.1641	0.00109498				33.1641	0.000816259				33.1641	0.000817269				33.1641	0.00181507				33.1641	0.000737021
33.1809	0.00121359				33.1809	0.00109198				33.1809	0.000810829				33.1809	0.000811688				33.1809	0.00181091				33.1809	0.000737659
33.1977	0.00121419				33.1977	0.00108967				33.1977	0.000808552				33.1977	0.000807144				33.1977	0.00180683				33.1977	0.000737901
33.2146	0.00121459				33.2146	0.00108778				33.2146	0.000808685				33.2146	0.000803435				33.2146	0.00180281				33.2146	0.000737317
33.2314	0.00121483				33.2314	0.00108631				33.2314	0.000809753				33.2314	0.000799474				33.2314	0.00179907				33.2314	0.000733775
33.2483	0.00121527				33.2483	0.001086				33.2483	0.000809845				33.2483	0.000795203				33.2483	0.0017955				33.2483	0.000729574
33.2651	0.00121884				33.2651	0.00108576				33.2651	0.000809021				33.2651	0.000789807				33.2651	0.00179092				33.2651	0.000725773
33.2819	0.00122281				33.2819	0.00108336				33.2819	0.000807241				33.2819	0.000784444				33.2819	0.00178741				33.2819	0.000724685
33.2988	0.00122816				33.2988	0.00107916				33.2988	0.000805977				33.2988	0.000779047				33.2988	0.00178429				33.2988	0.000724792
33.3156	0.00123288				33.3156	0.00107561				33.3156	0.000805042				33.3156	0.000774038				33.3156	0.00178131				33.3156	0.000725843
33.3324	0.00123647				33.3324	0.00107462				33.3324	0.000804224				33.3324	0.000769451				33.3324	0.00177617				33.3324	0.000727177
33.3493	0.00123915				33.3493	0.00107521				33.3493	0.000803453				33.3493	0.000763062				33.3493	0.00177064				33.3493	0.000729167
33.3661	0.00124214				33.3661	0.00107633				33.3661	0.000802009				33.3661	0.000758213				33.3661	0.00176462				33.3661	0.000731119
33.3829	0.00124494				33.3829	0.00107732				33.3829	0.000799817				33.3829	0.00075381				33.3829	0.00175836				33.3829	0.000732751
33.3998	0.0012465				33.3998	0.00107734				33.3998	0.000794941				33.3998	0.000749707				33.3998	0.00175297				33.3998	0.00073412
33.4166	0.00124734				33.4166	0.00107635				33.4166	0.000790533				33.4166	0.000745175				33.4166	0.00174783				33.4166	0.000735592
33.4334	0.0012532				33.4334	0.00107218				33.4334	0.000786605				33.4334	0.00074106				33.4334	0.00174286				33.4334	0.000737434
33.4503	0.00125806				33.4503	0.00106715				33.4503	0.000782919				33.4503	0.000736209				33.4503	0.00173769				33.4503	0.000739487
33.4671	0.0012618				33.4671	0.00106405				33.4671	0.000781646				33.4671	0.000730901				33.4671	0.0017327				33.4671	0.000741388
33.4839	0.00126371				33.4839	0.00106261				33.4839	0.000780548				33.4839	0.000725093				33.4839	0.00172784				33.4839	0.000742201
33.5008	0.00126379				33.5008	0.00106146				33.5008	0.000779519				33.5008	0.000717344				33.5008	0.00172265				33.5008	0.00074214
33.5176	0.00126475				33.5176	0.00106037				33.5176	0.00077842				33.5176	0.000712385				33.5176	0.0017179				33.5176	0.000742688
33.5344	0.00126569				33.5344	0.00105769				33.5344	0.000777514				33.5344	0.00070896				33.5344	0.00171063				33.5344	0.000743293
33.5513	0.00126608				33.5513	0.00105361				33.5513	0.000776568				33.5513	0.00070593				33.5513	0.0017033				33.5513	0.000743719
33.5681	0.00126605				33.5681	0.00104899				33.5681	0.000775497				33.5681	0.000703048				33.5681	0.00169724				33.5681	0.000743931
33.5849	0.00126673				33.5849	0.00104477				33.5849	0.000773075				33.5849	0.000697947				33.5849	0.00169211				33.5849	0.000743081
33.6018	0.00126823				33.6018	0.00104253				33.6018	0.000770216				33.6018	0.000692986				33.6018	0.00168686				33.6018	0.000740508
33.6186	0.00127279				33.6186	0.00104119				33.6186	0.000767297				33.6186	0.000688385				33.6186	0.00168149				33.6186	0.000736832
[truncated: 1,269 more rows]

## Sheet: Figure 7c
		ID	oDi		oTri		oTet		oPent		oHex		oHept		aDR5
background subtracted		conc (nM)
			well1	well2	well1	well2	well1	well2	well1	well2	well1	well2	well1	well2	well1	well2
		0.0001	99.7322	102.347	106.19	103.886	102.512	102.842	105.814	104.832	102.556	101.648	108.365	106.076	105.105	105.094
		0.001	98.6463	97.5917	102.366	100.577	101.511	102.457	103.091	100.305	100.73	101.665	103.254	100.7	102.771	102.169
		0.01	97.3127	96.951	100.817	98.8854	100.015	99.3731	98.9088	99.596	100.262	98.6814	100.084	99.6374	99.8018	100.855
		0.1	105.671	97.4397	101.836	103.06	102.407	104.682	101.688	93.9984	98.2233	92.1569	94.6582	84.0994	102.13	98.3664
		1	98.3885	95.5219	100.762	99.6151	96.3221	93.4412	73.3514	66.4866	56.705	45.5313	53.4292	44.0378	102.562	99.4999
		10	96.9066	91.5599	97.2575	83.3739	73.9707	59.3848	48.017	39.6663	33.6366	33.1948	27.9661	27.0156	101.322	92.2494
		100	93.1327	89.7595	86.8244	86.8212	57.9122	64.1819	45.8603	47.3816	39.0549	38.1462	30.3859	36.0565	92.8245	93.8017
		ID	oDi		oTri		oTet		oPent		oHex		oHept		aDR5
analysed	mean and SD	conc (nM)	mean	SD	mean	SD	mean	SD	mean	SD	mean	SD	mean	SD	mean	SD
		0.0001	101.04	1.84887	105.038	1.62871	102.677	0.23269	105.323	0.694019	102.102	0.642023	107.22	1.61806	105.1	0.00735939
		0.001	98.119	0.745743	101.471	1.26547	101.984	0.6688	101.698	1.97056	101.198	0.660791	101.977	1.80621	102.47	0.425623
		0.01	97.1318	0.25579	99.8509	1.36553	99.6941	0.453957	99.2524	0.485962	99.4719	1.11796	99.8606	0.315635	100.328	0.744849
		0.1	101.555	5.82041	102.448	0.865935	103.544	1.60863	97.843	5.43708	95.1901	4.28953	89.3788	7.46616	100.248	2.66113
		1	96.9552	2.027	100.189	0.811006	94.8817	2.03715	69.919	4.85409	51.1182	7.901	48.7335	6.64072	101.031	2.16501
		10	94.2332	3.78071	90.3157	9.81721	66.6777	10.3138	43.8416	5.90478	33.4157	0.312453	27.4909	0.672077	96.7856	6.41523
		100	91.4461	2.38519	86.8228	0.00227991	61.0471	4.43333	46.6209	1.07568	38.6006	0.642544	33.2212	4.00972	93.3131	0.690989

## Sheet: Figure 7d
Concentration (nM)	aDR5	oDi	oTri	oTet	oPent	oHex	oHept
0.1	106.219	107.514	101.278	109.308	103.494	99.5347	97.5347
	97.4205	106.549	103.257	110.659	107.09	102.881	99.9157
	94.4993	102.343	98.6756	108.232	100.938	102.262	98.7179
1	110.839	115.467	113.174	117.975	109.864	110.175	106.875
	97.3089	102.02	99.3305	101.611	97.8175	97.9109	95.5752
	97.6154	100.391	98.6665	101.983	99.1314	96.0545	92.8397
10	96.5698	101.446	96.0501	98.5677	98.4324	95.9987	94.7304
	102.62	95.3239	92.03	107.047	99.8247	101.047	102.32
	96.8225	98.4177	91.3142	106.083	102.151	100.02	107.252
100	93.6304	96.6963	95.8366	112.586	107.613	103.202	107.669
	91.8094	97.2965	96.9681	111.393	104.812	104.795	110.343
	90.2608	95.6291	97.1069	108.619	103.466	103.201	107.571
1000	94.0963	93.9919	95.3296	105.485	103.919	100.163	101.071
	88.3003	83.3691	85.3112	100.977	100.494	96.6866	97.5939
	93.4902	94.0527	81.4765	104.014	103.083	92.942	96.2726
	ID	oDi		oTri		oTet		oPent		oHex		oHept		aDR5
	conc (nM)	mean	SD	mean	SD	mean	SD	mean	SD	mean	SD	mean	SD	mean	SD
	0.1	105.469	2.74921	101.07	2.29772	109.4	1.21591	103.841	3.09082	101.559	1.78043	98.7228	1.19054	99.3795	6.10043
	1	108.12	6.70136	105.036	7.41122	112.289	5.0719	105.964	4.56837	105.106	4.40103	101.836	4.40454	100.92	8.71364
	10	106.61	7.67194	103.727	8.18833	109.273	8.23164	102.873	6.25196	103.449	6.21791	100.389	5.83232	100.882	8.73624
	100	105.959	8.2741	103.724	8.19114	107.189	9.34238	102.271	6.60836	101.38	7.67317	98.4299	7.44035	101.921	7.72454
	1000	101.286	0.826502	98.0157	1.73434	100.72	1.87355	98.4605	0.657375	96.6547	1.08824	94.3817	1.40069	97.1647	0.537507

## Sheet: Supp Figure 3
		Coupling 1						Coupling 2						Coupling 3
	A280	Abs 0.1%	Vol (mL)	Mass (mg)			A280	Abs 0.1%	Vol (mL)	Mass (mg)			A280	Abs 0.1%	Vol (mL)	Mass (mg)
Input	6.49	1.041	3.8	23.6907		Input	6.49	1.041	3.8	23.6907		Input	6.49	1.041	3.8	23.6907
FT	1.5	1.041	5	7.20461		FT	1.45	1.041	5	6.96446		FT	1.53	1.041	5	7.3487
W1	0.19	1.041	5	0.912584		W1	0.14	1.041	5	0.67243		W1	0.22	1.041	5	1.05668
W2	0	1.041	5	0		W2	0	1.041	5	0		W2	0	1.041	5	0
W3	0	1.041	5	0		W3	0	1.041	5	0		W3	0	1.041	5	0
			Coupled	15.5735					Coupled	16.0538					Coupled	15.2853
			Coupling efficiency (%)	65.7368					Coupling efficiency (%)	67.7642					Coupling efficiency (%)	64.5203
			mg of protein/mL of resin	14.1577					mg of protein/mL of resin	14.5944					mg of protein/mL of resin	13.8957
					(stdev)
			Average coupling efficiency	66.0071	1.63874
			mg of protein/mL of resin	14.2159
			(for graph)
				Mass (mg)	(stdev)
			Input	23.6907
			Flow-through	7.17259	0.194114
			Wash 1	0.880564	0.194114
			Wash 2	0	0
			Wash 3	0	0
			Coupled	14.2159	0.352934

## Sheet: Supp Figure 5b
Concentration (μM)	Spy&Go 1	Spy&Go 2	Spy&Go 3	Ni-NTA 1	Ni-NTA 2	Ni-NTA 3	Background 1	Background 2	Background 3
0.46875	1431	1516	1472	1724	1791	1748	24	20	20
0.9375	2596	2764	2717	3143	3591	3386	19	20	18
1.875	5240	5543	4968	5999	5620	6085	19	18	19
3.75	9435	10203	10873	12369	12769	12154	20	19	21
7.5	17590	19896	18466	20553	20255	20058	21	20	21
15	32564	35940	34042	41432	40168	41422	18	19	20
Concentration (μM)	Spy&Go mean	Spy&Go stdev	Ni-NTA mean	Ni-NTA stdev
0.46875	1451.67	42.5088	1733	33.946
0.9375	2673.33	86.6737	3354.33	224.268
1.875	5231.67	287.639	5882.67	247.407
3.75	10150.3	719.556	12410.7	312.103
7.5	18630	1164.04	20268	249.211
15	34163	1692.35	40988.3	726.901

## Sheet: Supp Figure 8b
Size (nm)	Size (nm)	CC-Tet Amplitude (Intensity)	CC-Hept Amplitude (Intensity)
7	10000000	0	0
6.955	9.01571e+06	0	0
6.91	8.12831e+06	0	0
6.865	7.32825e+06	0	0
6.82	6.60693e+06	0	0
6.775	5.95662e+06	0	0
6.73	5.37032e+06	0	0
6.685	4.84172e+06	0	0
6.64	4.36516e+06	0	0
6.595	3.9355e+06	0	0
6.55	3.54813e+06	0	0
6.505	3.1989e+06	0	0
6.46	2.88403e+06	0	0
6.415	2.60016e+06	0	0
6.37	2.34423e+06	0	0
6.325	2.11349e+06	0	0
6.28	1.90546e+06	0	0
6.235	1.71791e+06	0	0
6.19	1.54882e+06	0	0
6.145	1.39637e+06	0	0
6.1	1.25893e+06	0	0
6.055	1.13501e+06	0	0
6.01	1.02329e+06	0	0
5.965	922571	0	0
5.92	831764	0	0
5.875	749894	0	0
5.83	676083	0	0
5.785	609537	0	0
5.74	549541	0	0
5.695	495450	0	0
5.65	446684	0	0
5.605	402717	0	0
5.56	363078	0	0
5.515	327341	0	0
5.47	295121	0	0
5.425	266073	0	0
5.38	239883	0	0
5.335	216272	0	0
5.29	194984	0	0
5.245	175792	0	0
5.2	158489	0	0
5.155	142889	0	0
5.11	128825	0	0
5.065	116145	0	0
5.02	104713	0	0
4.975	94406.1	0	0
4.93	85113.8	0	0
4.885	76736.1	0	0
4.84	69183.1	0	0
4.795	62373.5	0	0
4.75	56234.1	0	0
4.705	50699.1	0	0
4.66	45708.8	0	0
4.615	41209.8	0	0
4.57	37153.5	0	0
4.525	33496.5	0	0
4.48	30199.5	0	0
4.435	27227	0	0
4.39	24547.1	0	0
4.345	22130.9	0	0
4.3	19952.6	0	0
4.255	17988.7	0	0
4.21	16218.1	0	0
4.165	14621.8	0	0
4.12	13182.6	0	0
4.075	11885	0	0
4.03	10715.2	0	0
3.985	9660.51	0	0
3.94	8709.64	0	0
3.895	7852.36	0	0
3.85	7079.46	0	0
3.805	6382.63	0	0
3.76	5754.4	0	0
3.715	5188	0	0
3.67	4677.35	0	0
3.625	4216.97	0	0
3.58	3801.89	0	0
3.535	3427.68	0	0
3.49	3090.3	0	0
3.445	2786.12	0	0
3.4	2511.89	0	0
3.355	2264.64	0	0
3.31	2041.74	0	0
3.265	1840.77	0	0
3.22	1659.59	0	0
3.175	1496.24	0	0
3.13	1348.96	0	0
3.085	1216.19	0	0
3.04	1096.48	0	0
2.995	988.553	0	0
2.95	891.251	0	0
2.905	803.526	0	0
2.86	724.436	0	0
2.815	653.131	0	0
2.77	588.844	0	0
2.725	530.884	0	0
2.68	478.63	0	0
2.635	431.519	0	0
2.59	389.045	0	0
2.545	350.752	0	0
2.5	316.228	0	0
2.455	285.102	0	0
2.41	257.04	0	0
2.365	231.739	0	0
2.32	208.93	0	0
2.275	188.365	0	0
2.23	169.824	0	0
2.185	153.109	0	0
2.14	138.038	0	0
2.095	124.451	0	0
2.05	112.202	0	0
2.005	101.158	0	0
1.96	91.2011	0	0
1.915	82.2243	0	0
1.87	74.131	0	0
1.825	66.8344	0	0
1.78	60.256	0	0
1.735	54.325	0	0
1.69	48.9779	0	0
1.645	44.157	0	0
1.6	39.8107	0	0
1.555	35.8922	0	0
1.51	32.3594	0	0
1.465	29.1743	0	0
1.42	26.3027	0	0
1.375	23.7137	0	0
1.33	21.3796	0	0
1.285	19.2752	0	0
1.24	17.378	0	0
1.195	15.6675	0	0
1.15	14.1254	0	0
1.105	12.735	0.00935049	0.0302285
1.06	11.4815	0.0759767	0.143854
1.015	10.3514	0.187114	0.310898
0.97	9.33254	0.328917	0.50207
0.925	8.41395	0.486696	0.689635
0.88	7.58578	0.645285	0.848461
0.835	6.83912	0.78953	0.957256
0.79	6.16595	0.904953	1
0.745	5.55904	0.978584	0.967546
0.7	5.01187	1	0.859371
0.655	4.51856	0.962551	0.685416
0.61	4.0738	0.8648	0.467972
0.565	3.67282	0.712135	0.243502
0.52	3.31131	0.518539	0.0643193
0.475	2.98538	0.30845	0
0.43	2.69153	0.118638	0
0.385	2.42661	0	0
0.34	2.18776	0	0
0.295	1.97242	0	0
0.25	1.77828	0	0
0.205	1.60325	0	0
0.16	1.44544	0	0
0.115	1.30317	0	0
0.07	1.1749	0	0
0.025	1.05925	0	0
-0.02	0.954993	0	0
-0.065	0.860994	0	0
-0.11	0.776247	0	0
-0.155	0.699842	0	0
-0.2	0.630957	0	0
-0.245	0.568853	0	0
-0.29	0.512861	0	0
-0.335	0.462381	0	0
-0.38	0.416869	0	0
-0.425	0.375837	0	0
-0.47	0.338844	0	0
-0.515	0.305492	0	0
-0.56	0.275423	0	0
-0.605	0.248313	0.0141379	0.0531804
-0.65	0.223872	0.052415	0.0714011
-0.695	0.201837	0.022276	0.000870427
-0.74	0.18197	0	0
-0.785	0.164059	0	0
-0.83	0.147911	0	0
-0.875	0.133352	0	0
-0.92	0.120226	0	0
-0.965	0.108393	0	0
-1.01	0.0977237	0	0
-1.055	0.0881049	0	0
-1.1	0.0794328	0	0
-1.145	0.0716143	0	0
-1.19	0.0645654	0	0
-1.235	0.0582103	0	0
-1.28	0.0524807	0	0
-1.325	0.0473151	0	0
-1.37	0.042658	0	0
-1.415	0.0384592	0	0
-1.46	0.0346737	0	0
-1.505	0.0312608	0	0
-1.55	0.0281838	0	0
-1.595	0.0254097	0	0
-1.64	0.0229087	0	0
-1.685	0.0206538	0	0
-1.73	0.0186209	0	0
-1.775	0.016788	0	0
-1.82	0.0151356	0	0
-1.865	0.0136458	0	0
-1.91	0.0123027	0	0
-1.955	0.0110917	0	0

## Sheet: Supp Figure 8c
CC-Tet					CC-Hept
time (min)	UV	time (min)	Molar Mass: Peak Number 1		time (min)	UV	time (min)	Molar Mass: Peak Number 1
0	1.92307e-05	26.4471	65270.5		0	9.65519e-06	24.6795	137448
0.0168346	2.11238e-05	26.4639	65201.7		0.0168346	1.16042e-05	24.6963	137825
0.0336691	2.26609e-05	26.4808	65071.6		0.0336691	1.27849e-05	24.7131	137940
0.0505037	2.36973e-05	26.4976	65252		0.0505037	1.32333e-05	24.73	137981
0.0673382	2.41589e-05	26.5144	65629.6		0.0673382	1.24963e-05	24.7468	138035
0.0841728	2.41258e-05	26.5313	65911.5		0.0841728	1.07403e-05	24.7636	138114
0.101007	2.37941e-05	26.5481	65932.4		0.101007	1.00704e-05	24.7805	138113
0.117842	2.43162e-05	26.5649	65954.4		0.117842	1.02919e-05	24.7973	138157
0.134676	2.44514e-05	26.5818	65909.2		0.134676	1.1113e-05	24.8141	138223
0.151511	2.41876e-05	26.5986	65758.2		0.151511	1.18547e-05	24.831	138310
0.168346	2.32725e-05	26.6154	65808.4		0.168346	1.2484e-05	24.8478	138380
0.18518	2.31636e-05	26.6323	65880.9		0.18518	1.30146e-05	24.8646	138446
0.202015	2.32011e-05	26.6491	65828		0.202015	1.34216e-05	24.8815	138520
0.218849	2.33428e-05	26.6659	65974.8		0.218849	1.34816e-05	24.8983	138585
0.235684	2.35647e-05	26.6828	66002.9		0.235684	1.31386e-05	24.9151	138666
0.252518	2.37808e-05	26.6996	65943.1		0.252518	1.10651e-05	24.932	138732
0.269353	2.37704e-05	26.7164	65912.6		0.269353	9.21221e-06	24.9488	138810
0.286187	2.35682e-05	26.7333	65882.7		0.286187	8.58269e-06	24.9656	138883
0.303022	2.34054e-05	26.7501	65923.7		0.303022	8.37159e-06	24.9825	138941
0.319857	2.39021e-05	26.7669	66030.8		0.319857	8.46901e-06	24.9993	139025
0.336691	2.45309e-05	26.7838	65952.9		0.336691	8.4138e-06	25.0162	139085
0.353526	2.46782e-05	26.8006	65913.8		0.353526	8.15085e-06	25.033	139151
0.37036	2.43739e-05	26.8175	65951.6		0.37036	6.74288e-06	25.0498	139221
0.387195	2.34322e-05	26.8343	65898.1		0.387195	4.38923e-06	25.0667	139293
0.404029	2.23628e-05	26.8511	65892.9		0.404029	4.25574e-06	25.0835	139364
0.420864	2.12124e-05	26.868	65964.2		0.420864	4.27268e-06	25.1003	139430
0.437699	2.01981e-05	26.8848	65973.3		0.437699	4.1391e-06	25.1172	139503
0.454533	1.93031e-05	26.9016	65917.8		0.454533	3.86245e-06	25.134	139583
0.471368	1.84717e-05	26.9185	65928.7		0.471368	3.35368e-06	25.1508	139652
0.488202	1.81986e-05	26.9353	65897		0.488202	2.45523e-06	25.1677	139706
0.505037	1.82019e-05	26.9521	65860.8		0.505037	1.17778e-06	25.1845	139768
0.521871	1.82623e-05	26.969	65854.5		0.521871	2.81905e-07	25.2013	139838
0.538706	1.8301e-05	26.9858	65887.8		0.538706	-4.09025e-07	25.2182	139896
0.55554	1.83145e-05	27.0026	65972.2		0.55554	-9.22084e-07	25.235	139959
0.572375	1.8192e-05	27.0195	66052.7		0.572375	-1.08239e-06	25.2518	140008
0.58921	1.72292e-05	27.0363	66099.4		0.58921	3.69355e-07	25.2687	140059
0.606044	1.62389e-05	27.0531	66111.6		0.606044	2.16351e-06	25.2855	140110
0.622879	1.56116e-05	27.07	66114		0.622879	3.46729e-06	25.3023	140154
0.639713	1.59998e-05	27.0868	66096.4		0.639713	4.3183e-06	25.3192	140203
0.656548	1.66624e-05	27.1036	66075.7		0.656548	4.7172e-06	25.336	140248
0.673382	1.71605e-05	27.1205	66045.8		0.673382	5.04283e-06	25.3528	140309
0.690217	1.74971e-05	27.1373	66010.6		0.690217	5.00539e-06	25.3697	140371
0.707051	1.75942e-05	27.1541	65955.5		0.707051	4.79115e-06	25.3865	140389
0.723886	1.76163e-05	27.171	65904.3		0.723886	4.71076e-06	25.4033	140417
0.740721	1.75712e-05	27.1878	65816.8		0.740721	4.56972e-06	25.4202	140448
0.757555	1.73596e-05	27.2046	65714.3		0.757555	4.41162e-06	25.437	140481
0.77439	1.7127e-05	27.2215	65622.5		0.77439	4.85373e-06	25.4539	140504
0.791224	1.66803e-05	27.2383	65552.1		0.791224	5.4088e-06	25.4707	140527
0.808059	1.6095e-05	27.2551	65484.5		0.808059	6.08624e-06	25.4875	140556
0.824893	1.59411e-05	27.272	65443.5		0.824893	7.41124e-06	25.5044	140583
0.841728	1.57085e-05	27.2888	65392.9		0.841728	8.56844e-06	25.5212	140609
0.858562	1.53809e-05	27.3057	65358.5		0.858562	9.5652e-06	25.538	140645
0.875397	1.48138e-05	27.3225	65302.2		0.875397	1.05728e-05	25.5549	140660
0.892232	1.42225e-05	27.3393	65231.9		0.892232	1.13563e-05	25.5717	140677
0.909066	1.36396e-05	27.3562	65174.4		0.909066	1.16736e-05	25.5885	140697
0.925901	1.30118e-05	27.373	65074.6		0.925901	7.75188e-06	25.6054	140720
0.942735	1.15786e-05	27.3898	64988.1		0.942735	4.18193e-06	25.6222	140746
0.95957	1.02527e-05	27.4067	64892.1		0.95957	3.00996e-06	25.639	140764
0.976404	9.70592e-06	27.4235	64791.7		0.976404	3.80081e-06	25.6559	140771
0.993239	9.50899e-06	27.4403	64721.8		0.993239	4.27788e-06	25.6727	140778
1.01007	8.89703e-06	27.4572	64639.9		1.01007	4.35635e-06	25.6895	140792
1.02691	7.89222e-06	27.474	64568.1		1.02691	3.26911e-06	25.7064	140806
1.04374	6.42492e-06	27.4908	64481.8		1.04374	2.50458e-06	25.7232	140816
1.06058	5.47412e-06	27.5077	64375		1.06058	1.86075e-06	25.74	140832
1.07741	4.90899e-06	27.5245	64261.2		1.07741	1.31246e-06	25.7569	140842
1.09425	4.39718e-06	27.5413	64173.1		1.09425	8.25681e-07	25.7737	140851
1.11108	3.87704e-06	27.5582	64076.2		1.11108	2.64166e-07	25.7905	140857
1.12792	2.74644e-06	27.575	63981.9		1.12792	-8.02806e-07	25.8074	140861
1.14475	2.37821e-06	27.5918	63859.2		1.14475	-1.63867e-06	25.8242	140879
1.16158	3.1606e-06	27.6087	63729.6		1.16158	-1.38801e-06	25.841	140880
1.17842	3.61534e-06	27.6255	63605.2		1.17842	-8.58929e-07	25.8579	140885
1.19525	3.71806e-06	27.6423	63517.8		1.19525	-1.26395e-07	25.8747	140885
1.21209	3.18204e-06	27.6592	63404.8		1.21209	6.13901e-07	25.8916	140887
1.22892	2.60048e-06	27.676	63284.5		1.22892	1.51094e-06	25.9084	140891
1.24576	2.22669e-06	27.6928	63172.2		1.24576	2.52893e-06	25.9252	140900
1.26259	2.0387e-06	27.7097	63073.1		1.26259	3.81755e-06	25.9421	140902
1.27943	1.99766e-06	27.7265	62970.9		1.27943	5.32607e-06	25.9589	140897
1.29626	1.97966e-06	27.7434	62861.4		1.29626	6.7191e-06	25.9757	140928
1.3131	1.88293e-06	27.7602	62746.9		1.3131	7.87863e-06	25.9926	140930
1.32993	1.70915e-06	27.777	62626.8		1.32993	8.92208e-06	26.0094	140984
1.34676	1.38265e-06	27.7939	62524.4		1.34676	1.11254e-05	26.0262	141030
1.3636	1.05677e-06	27.8107	62430.3		1.3636	1.26704e-05	26.0431	141034
1.38043	7.08236e-07	27.8275	62335.9		1.38043	1.35564e-05	26.0599	141055
1.39727	-8.29091e-08	27.8444	62235.6		1.39727	1.33269e-05	26.0767	141068
1.4141	-1.12306e-06	27.8612	62141.1		1.4141	1.17704e-05	26.0936	141073
1.43094	-2.35779e-06	27.878	62037.3		1.43094	1.01925e-05
1.44777	-2.72818e-06	27.8949	61942.7		1.44777	8.61305e-06
1.46461	-2.54858e-06	27.9117	61846		1.46461	6.85749e-06
1.48144	-2.44932e-06	27.9285	61776.7		1.48144	7.47358e-06
1.49828	-2.45527e-06	27.9454	61714.3		1.49828	7.97333e-06
1.51511	-2.76986e-06	27.9622	61603.6		1.51511	8.27017e-06
1.53194	-2.77506e-06	27.979	61536.5		1.53194	8.0349e-06
1.54878	-2.80175e-06	27.9959	61436.4		1.54878	7.48297e-06
1.56561	-2.89058e-06	28.0127	61366		1.56561	6.73765e-06
1.58245	-3.42883e-06	28.0295	61323.1		1.58245	5.77193e-06
1.59928	-2.72666e-06	28.0464	61274.6		1.59928	3.90482e-06
1.61612	-2.11591e-06	28.0632	61261.3		1.61612	3.76005e-06
1.63295	-1.64238e-06	28.08	61261		1.63295	4.49689e-06
1.64979	-1.51975e-06	28.0969	61181.7		1.64979	5.49067e-06
1.66662	-1.52227e-06	28.1137	61089.5		1.66662	6.41867e-06
1.68346	-1.18919e-06	28.1305	60993.8		1.68346	7.14992e-06
1.70029	-8.95551e-07	28.1474	60933.6		1.70029	7.72753e-06
1.71712	-6.85557e-07	28.1642	60879.8		1.71712	8.47467e-06
1.73396	-1.0665e-06	28.1811	60879.8		1.73396	9.36459e-06
1.75079	-1.02431e-06	28.1979	60842.2		1.75079	1.01802e-05
1.76763	-8.70287e-07	28.2147	60771.3		1.76763	1.10414e-05
1.78446	-1.25611e-06	28.2316	60745.9		1.78446	1.16944e-05
1.8013	-2.07096e-06	28.2484	60713.5		1.8013	1.21415e-05
1.81813	-2.38398e-06	28.2652	60679.7		1.81813	1.21565e-05
1.83497	-2.18769e-06	28.2821	60649.4		1.83497	1.16365e-05
1.8518	-1.85921e-06	28.2989	60613.4		1.8518	8.45324e-06
1.86864	-1.80413e-06	28.3157	60621.7		1.86864	5.91741e-06
1.88547	-2.01843e-06	28.3326	60588.8		1.88547	4.72516e-06
1.90231	-2.77079e-06	28.3494	60521.3		1.90231	3.91568e-06
1.91914	-3.62965e-06	28.3662	60497.4		1.91914	3.1564e-06
1.93597	-4.6118e-06	28.3831	60465.9		1.93597	2.44197e-06
1.95281	-6.32983e-06	28.3999	60456.4		1.95281	1.9197e-06
1.96964	-7.72569e-06	28.4167	60469.5		1.96964	1.40432e-06
1.98648	-8.90973e-06	28.4336	60465.8		1.98648	8.48733e-07
2.00331	-9.82938e-06	28.4504	60429.9		2.00331	-3.27859e-07
2.02015	-9.26365e-06	28.4672	60413.8		2.02015	-1.43712e-06
2.03698	-8.63246e-06	28.4841	60443.5		2.03698	-2.48625e-06
2.05382	-8.16739e-06	28.5009	60446.6		2.05382	-3.76429e-06
2.07065	-7.85077e-06	28.5177	60442.4		2.07065	-4.77051e-06
2.08749	-7.63269e-06	28.5346	60430.6		2.08749	-4.83578e-06
2.10432	-7.13374e-06	28.5514	60415.8		2.10432	-4.86538e-06
2.12115	-6.73804e-06	28.5682	60372.6		2.12115	-4.91985e-06
2.13799	-6.47612e-06	28.5851	60346.6		2.13799	-5.21768e-06
2.15482	-6.7834e-06	28.6019	60353.2		2.15482	-2.85666e-06
2.17166	-6.867e-06	28.6187	60347.5		2.17166	-1.03553e-06
2.18849	-6.90548e-06	28.6356	60396.9		2.18849	1.96703e-07
2.20533	-7.17596e-06	28.6524	60381.6		2.20533	5.27654e-07
2.22216	-7.62282e-06	28.6693	60393.1		2.22216	-5.73643e-07
2.239	-7.73498e-06	28.6861	60464.4		2.239	-1.40308e-08
2.25583	-7.7101e-06	28.7029	60491.1		2.25583	1.37532e-06
2.27267	-7.64587e-06	28.7198	60521.4		2.27267	2.84395e-06
2.2895	-7.53966e-06	28.7366	60521.8		2.2895	3.3521e-06
2.30633	-7.23172e-06	28.7534	60510.6		2.30633	3.00845e-06
2.32317	-6.7261e-06	28.7703	60518.3		2.32317	2.08727e-06
2.34	-5.78788e-06	28.7871	60558.5		2.34	1.10377e-06
2.35684	-4.86542e-06	28.8039	60549.6		2.35684	3.99511e-08
2.37367	-4.14865e-06	28.8208	60494.9		2.37367	-1.68808e-06
2.39051	-3.66841e-06	28.8376	60524.8		2.39051	-2.82161e-06
2.40734	-4.10235e-06	28.8544	60523.3		2.40734	-1.82e-06
2.42418	-3.62868e-06	28.8713	60578.5		2.42418	-1.31522e-06
2.44101	-2.97434e-06	28.8881	60666.3		2.44101	-1.35943e-06
2.45785	-2.37415e-06	28.9049	60667.4		2.45785	-2.40503e-06
2.47468	-1.91304e-06	28.9218	60634.9		2.47468	-3.42137e-06
2.49151	-1.52679e-06	28.9386	60610.4		2.49151	-4.38986e-06
2.50835	-4.94102e-07	28.9554	60691		2.50835	-5.38194e-06
2.52518	7.00772e-07	28.9723	60745.4		2.52518	-4.94296e-06
2.54202	1.39405e-06	28.9891	60647.7		2.54202	-1.31195e-06
2.55885	1.58845e-06	29.0059	60771.1		2.55885	2.18427e-06
2.57569	7.23296e-07	29.0228	60974.6		2.57569	5.07954e-06
2.59252	2.37516e-07	29.0396	61264.8		2.59252	7.38383e-06
2.60936	-2.13268e-08	29.0564	61148.6		2.60936	8.25453e-06
2.62619	-9.55064e-08	29.0733	60999.5		2.62619	8.28448e-06
2.64303	-9.48947e-08	29.0901	60866		2.64303	7.69988e-06
2.65986	-1.14439e-07	29.107	60722.3		2.65986	7.98821e-06
2.67669	-1.90744e-07	29.1238	60663.4		2.67669	8.7479e-06
2.69353	-8.07077e-07	29.1406	60597.5		2.69353	9.62799e-06
2.71036	-8.74325e-07	29.1575	59676.7		2.71036	1.04241e-05
2.7272	-7.05192e-07				2.7272	1.04203e-05
2.74403	-5.53069e-07				2.74403	9.74787e-06
2.76087	-4.36478e-07				2.76087	9.17634e-06
2.7777	-5.18094e-07				2.7777	8.74738e-06
2.79454	-1.30114e-07				2.79454	8.89666e-06
2.81137	3.49124e-07				2.81137	8.9568e-06
2.82821	5.88925e-07				2.82821	8.88658e-06
2.84504	5.61468e-07				2.84504	8.23906e-06
2.86187	-3.53578e-07				2.86187	7.67829e-06
2.87871	-1.02124e-07				2.87871	7.22579e-06
2.89554	4.5354e-07				2.89554	7.04298e-06
2.91238	8.71482e-07				2.91238	6.74514e-06
2.92921	1.1635e-06				2.92921	6.24608e-06
2.94605	1.4299e-06				2.94605	4.28595e-06
2.96288	1.65427e-06				2.96288	2.55741e-06
2.97972	1.80641e-06				2.97972	1.06255e-06
2.99655	1.3567e-06				2.99655	-5.17739e-07
3.01339	5.50176e-07				3.01339	-2.02908e-06
3.03022	9.43642e-08				3.03022	-3.70551e-06
3.04706	-2.01056e-08				3.04706	-3.58267e-06
3.06389	4.16426e-07				3.06389	-2.77504e-06
3.08072	1.20464e-06				3.08072	-1.80608e-06
3.09756	2.26261e-06				3.09756	-8.78408e-07
3.11439	3.1315e-06				3.11439	1.6962e-08
3.13123	3.80937e-06				3.13123	9.86829e-07
3.14806	4.16473e-06				3.14806	1.53572e-06
3.1649	5.07957e-06				3.1649	1.71017e-06
3.18173	5.93513e-06				3.18173	1.6277e-06
3.19857	6.05852e-06				3.19857	1.27989e-06
3.2154	5.57821e-06				3.2154	1.42772e-07
3.23224	5.3091e-06				3.23224	7.5637e-07
3.24907	5.0785e-06				3.24907	1.9236e-06
3.2659	4.87092e-06				3.2659	3.16325e-06
3.28274	4.70624e-06				3.28274	4.42912e-06
3.29957	5.92468e-06				3.29957	5.34524e-06
3.31641	7.14875e-06				3.31641	5.93621e-06
3.33324	8.23972e-06				3.33324	6.03658e-06
3.35008	9.02941e-06				3.35008	5.35674e-06
3.36691	9.54178e-06				3.36691	4.25889e-06
3.38375	9.64489e-06				3.38375	3.01471e-06
3.40058	9.59632e-06				3.40058	2.26317e-06
3.41742	9.56327e-06				3.41742	1.71919e-06
3.43425	9.49903e-06				3.43425	1.39348e-06
3.45108	9.40049e-06				3.45108	1.97575e-06
3.46792	9.19276e-06				3.46792	2.94528e-06
3.48475	8.92807e-06				3.48475	4.19492e-06
3.50159	9.20582e-06				3.50159	5.10916e-06
3.51842	9.59011e-06				3.51842	5.68555e-06
3.53526	8.97732e-06				3.53526	5.55512e-06
3.55209	7.56822e-06				3.55209	5.28552e-06
3.56893	6.95087e-06				3.56893	4.89854e-06
3.58576	6.65241e-06				3.58576	4.23109e-06
3.6026	6.43479e-06				3.6026	4.17159e-06
3.61943	6.28626e-06				3.61943	5.29306e-06
3.63626	6.28346e-06				3.63626	6.0394e-06
3.6531	6.30073e-06				3.6531	6.39325e-06
3.66993	6.35485e-06				3.66993	6.16489e-06
3.68677	6.77988e-06				3.68677	6.45467e-06
3.7036	7.19849e-06				3.7036	6.49505e-06
3.72044	7.4314e-06				3.72044	6.23128e-06
3.73727	7.4693e-06				3.73727	4.8568e-06
3.75411	6.89579e-06				3.75411	4.59373e-06
3.77094	5.86044e-06				3.77094	4.63672e-06
3.78778	5.618e-06				3.78778	4.67052e-06
3.80461	5.73936e-06				3.80461	4.7208e-06
3.82144	5.91423e-06				3.82144	5.26074e-06
3.83828	6.00717e-06				3.83828	5.84794e-06
3.85511	6.03375e-06				3.85511	6.45126e-06
3.87195	6.12429e-06				3.87195	6.90209e-06
3.88878	6.24676e-06				3.88878	7.20035e-06
3.90562	6.34324e-06				3.90562	7.13202e-06
3.92245	6.384e-06				3.92245	6.92965e-06
3.93929	5.91161e-06				3.93929	6.63697e-06
3.95612	5.32052e-06				3.95612	6.53372e-06
3.97296	4.91763e-06				3.97296	6.45701e-06
3.98979	4.62682e-06				3.98979	6.38587e-06
4.00662	4.76357e-06				4.00662	6.13466e-06
4.02346	4.69901e-06				4.02346	5.7302e-06
4.04029	4.46582e-06				4.04029	5.30401e-06
4.05713	4.45182e-06				4.05713	4.7715e-06
4.07396	4.42852e-06				4.07396	5.30022e-06
4.0908	4.37953e-06				4.0908	6.17155e-06
4.10763	4.1623e-06				4.10763	6.11773e-06
4.12447	3.90444e-06				4.12447	5.28991e-06
4.1413	3.63213e-06				4.1413	4.74577e-06
4.15814	3.86732e-06				4.15814	4.27015e-06
4.17497	4.39097e-06				4.17497	3.85874e-06
4.1918	5.13579e-06				4.1918	3.90725e-06
4.20864	5.75312e-06				4.20864	7.32284e-06
4.22547	6.23613e-06				4.22547	1.01428e-05
4.24231	6.39615e-06				4.24231	1.23038e-05
4.25914	6.34099e-06				4.25914	1.34632e-05
4.27598	6.23909e-06				4.27598	1.21379e-05
4.29281	6.06766e-06				4.29281	1.12975e-05
4.30965	5.35571e-06				4.30965	1.07135e-05
4.32648	4.93262e-06				4.32648	9.87765e-06
4.34332	5.19015e-06				4.34332	8.84956e-06
4.36015	5.71944e-06				4.36015	8.26287e-06
4.37699	6.06423e-06				4.37699	7.73637e-06
4.39382	6.22489e-06				4.39382	5.97295e-06
4.41065	6.06954e-06				4.41065	3.34717e-06
4.42749	6.01477e-06				4.42749	3.76127e-06
4.44432	5.84481e-06				4.44432	6.75801e-06
4.46116	5.55824e-06				4.46116	9.37308e-06
4.47799	4.99575e-06				4.47799	1.15518e-05
4.49483	3.97716e-06				4.49483	1.29923e-05
4.51166	3.62215e-06				4.51166	1.22594e-05
4.5285	4.4416e-06				4.5285	1.11305e-05
4.54533	4.80406e-06				4.54533	9.7076e-06
4.56217	4.67628e-06				4.56217	7.94298e-06
4.579	3.48272e-06				4.579	6.34333e-06
4.59583	2.32769e-06				4.59583	5.35582e-06
4.61267	2.04168e-06				4.61267	5.41614e-06
4.6295	2.02952e-06				4.6295	5.19581e-06
4.64634	2.05715e-06				4.64634	4.65135e-06
4.66317	1.65942e-06				4.66317	3.26844e-06
4.68001	8.87244e-07				4.68001	2.23962e-06
4.69684	-9.84386e-08				4.69684	1.06003e-06
4.71368	-1.15636e-06				4.71368	-2.95155e-07
4.73051	-2.12122e-06				4.73051	-2.03584e-06
4.74735	-3.14679e-06				4.74735	-1.05165e-06
4.76418	-3.73924e-06				4.76418	-6.95058e-08
4.78101	-3.30312e-06				4.78101	4.86705e-07
4.79785	-2.54885e-06				4.79785	6.36664e-07
4.81468	-2.08996e-06				4.81468	1.19036e-07
4.83152	-1.96884e-06				4.83152	8.99413e-07
4.84835	-3.02662e-06				4.84835	1.94179e-06
4.86519	-3.44841e-06				4.86519	1.86762e-06
4.88202	-3.90252e-06				4.88202	8.39305e-07
4.89886	-4.37548e-06				4.89886	-1.06011e-07
4.91569	-4.38182e-06				4.91569	9.41501e-07
4.93253	-4.03606e-06				4.93253	3.65786e-06
4.94936	-3.68732e-06				4.94936	5.85295e-06
4.96619	-3.30822e-06				4.96619	7.50704e-06
4.98303	-2.36686e-06				4.98303	8.2087e-06
4.99986	-1.77154e-06				4.99986	6.65165e-06
5.0167	-1.51811e-06				5.0167	4.8812e-06
5.03353	-1.73458e-06				5.03353	3.85309e-06
5.05037	-1.58693e-06				5.05037	3.47385e-06
5.0672	-1.09966e-06				5.0672	3.3291e-06
5.08404	-6.9796e-07				5.08404	2.872e-06
5.10087	-3.97638e-07				5.10087	2.14689e-06
5.11771	-4.16695e-07				5.11771	1.46833e-06
5.13454	-8.63273e-07				5.13454	8.19216e-07
5.15137	-2.57107e-06				5.15137	-1.14327e-07
5.16821	-4.69376e-06				5.16821	-1.03869e-06
5.18504	-5.53529e-06				5.18504	-1.90217e-06
5.20188	-4.54362e-06				5.20188	-2.04219e-06
5.21871	-3.70701e-06				5.21871	-1.57695e-06
5.23555	-3.07373e-06				5.23555	-1.19524e-06
5.25238	-2.74847e-06				5.25238	-9.29141e-07
5.26922	-2.74333e-06				5.26922	-1.13918e-06
5.28605	-2.95367e-06				5.28605	-1.9941e-06
5.30289	-3.08583e-06				5.30289	-2.40641e-06
5.31972	-2.24541e-06				5.31972	-2.25666e-06
5.33655	-1.32858e-06				5.33655	-1.74443e-06
5.35339	-6.02827e-07				5.35339	-1.46077e-06
5.37022	-5.67494e-08				5.37022	-1.42622e-06
5.38706	2.11493e-07				5.38706	-2.10331e-06
5.40389	5.5728e-08				5.40389	-2.80119e-06
5.42073	-8.49888e-08				5.42073	-3.52265e-06
5.43756	-2.14193e-07				5.43756	-4.52948e-06
5.4544	-5.02587e-07				5.4544	-3.51838e-06
5.47123	-9.13151e-07				5.47123	-2.90763e-06
5.48807	-1.10728e-06				5.48807	-2.74047e-06
5.5049	-1.11342e-06				5.5049	-3.36711e-06
5.52174	-1.09393e-06				5.52174	-5.59521e-06
5.53857	-9.81749e-07				5.53857	-6.66299e-06
5.5554	-1.01369e-06				5.5554	-7.24494e-06
5.57224	-1.19206e-06				5.57224	-8.00596e-06
5.58907	-1.73272e-06				5.58907	-8.96665e-06
5.60591	-2.70064e-06				5.60591	-1.04209e-05
5.62274	-3.39467e-06				5.62274	-1.11028e-05
5.63958	-3.7971e-06				5.63958	-1.11569e-05
5.65641	-3.42715e-06				5.65641	-1.06214e-05
5.67325	-2.47507e-06				5.67325	-8.81666e-06
5.69008	-1.5671e-06				5.69008	-6.92784e-06
5.70692	-1.18438e-06				5.70692	-5.36939e-06
5.72375	-1.24515e-06				5.72375	-4.13062e-06
5.74058	-1.3138e-06				5.74058	-3.56594e-06
5.75742	-1.51358e-06				5.75742	-4.09447e-06
5.77425	-1.80205e-06				5.77425	-5.61448e-06
5.79109	-1.72821e-06				5.79109	-8.42957e-06
5.80792	-1.45934e-06				5.80792	-1.08951e-05
5.82476	-1.02146e-06				5.82476	-1.20856e-05
5.84159	-5.69736e-07				5.84159	-1.18395e-05
5.85843	-8.48602e-08				5.85843	-1.13125e-05
5.87526	7.9306e-07				5.87526	-1.21622e-05
5.8921	1.55989e-06				5.8921	-1.41456e-05
5.90893	2.20471e-06				5.90893	-1.54897e-05
5.92576	2.56855e-06				5.92576	-1.61815e-05
5.9426	2.34423e-06				5.9426	-1.5657e-05
5.95943	1.60918e-06				5.95943	-1.50568e-05
5.97627	6.20943e-07				5.97627	-1.46907e-05
5.9931	7.58255e-07				5.9931	-1.44515e-05
6.00994	9.44354e-07				6.00994	-1.30616e-05
6.02677	1.14844e-06				6.02677	-1.11283e-05
6.04361	1.51039e-06				6.04361	-9.51474e-06
6.06044	1.70794e-06				6.06044	-8.22132e-06
6.07728	1.75071e-06				6.07728	-7.51459e-06
6.09411	1.61225e-06				6.09411	-7.67991e-06
6.11094	1.45066e-06				6.11094	-7.35458e-06
6.12778	1.25725e-06				6.12778	-6.60296e-06
6.14461	7.87274e-07				6.14461	-6.09205e-06
6.16145	2.12857e-07				6.16145	-5.82303e-06
6.17828	-4.44108e-07				6.17828	-5.92229e-06
6.19512	-1.13308e-06				6.19512	-5.64803e-06
6.21195	-1.86023e-06				6.21195	-5.47648e-06
6.22879	-2.75821e-06				6.22879	-5.57233e-06
6.24562	-3.05414e-06				6.24562	-8.27996e-06
6.26246	-3.0425e-06				6.26246	-1.10016e-05
6.27929	-2.74556e-06				6.27929	-1.19489e-05
6.29612	-1.76139e-06				6.29612	-1.28505e-05
6.31296	-5.13655e-07				6.31296	-1.37531e-05
6.32979	2.36759e-07				6.32979	-1.43467e-05
6.34663	5.06856e-07				6.34663	-1.3579e-05
6.36346	-3.53821e-08				6.36346	-1.24837e-05
6.3803	-7.30674e-07				6.3803	-1.15112e-05
6.39713	-1.28666e-06				6.39713	-1.0622e-05
6.41397	-1.47323e-06				6.41397	-9.27943e-06
6.4308	-1.34082e-06				6.4308	-8.08747e-06
6.44764	-9.59233e-07				6.44764	-7.236e-06
6.46447	-5.77412e-07				6.46447	-6.73728e-06
6.4813	-2.4346e-07				6.4813	-7.23681e-06
6.49814	2.8498e-08				6.49814	-6.55663e-06
6.51497	2.08088e-07				6.51497	-5.84097e-06
6.53181	-2.91261e-07				6.53181	-5.21049e-06
6.54864	-1.52007e-06				6.54864	-4.71167e-06
6.56548	-3.1296e-06				6.56548	-5.26773e-06
6.58231	-4.09732e-06				6.58231	-7.67086e-06
6.59915	-4.72846e-06				6.59915	-8.36213e-06
6.61598	-5.05124e-06				6.61598	-8.36239e-06
6.63282	-4.69399e-06				6.63282	-8.43789e-06
6.64965	-4.10785e-06				6.64965	-8.59445e-06
6.66648	-4.18117e-06				6.66648	-8.73166e-06
6.68332	-4.79779e-06				6.68332	-8.88152e-06
6.70015	-5.00878e-06				6.70015	-9.49567e-06
6.71699	-3.97781e-06				6.71699	-9.89908e-06
6.73382	-2.8284e-06				6.73382	-1.03532e-05
6.75066	-1.28762e-06				6.75066	-1.08668e-05
6.76749	2.55459e-07				6.76749	-1.15383e-05
6.78433	1.29268e-06				6.78433	-1.23754e-05
6.80116	1.8693e-06				6.80116	-1.35581e-05
6.818	1.94777e-06				6.818	-1.20632e-05
6.83483	2.16135e-06				6.83483	-1.03717e-05
6.85167	2.38564e-06				6.85167	-8.7482e-06
6.8685	2.27419e-06				6.8685	-7.1992e-06
6.88533	1.78998e-06				6.88533	-5.86846e-06
6.90217	-7.30116e-08				6.90217	-4.76573e-06
6.919	-2.07089e-06				6.919	-4.42556e-06
6.93584	-2.30087e-06				6.93584	-4.99157e-06
6.95267	-2.429e-06				6.95267	-5.76488e-06
6.96951	-2.52127e-06				6.96951	-4.53512e-06
6.98634	-2.57672e-06				6.98634	-2.4416e-06
7.00318	-2.72576e-06				7.00318	-2.25359e-07
7.02001	-2.96316e-06				7.02001	7.26747e-07
7.03685	-3.331e-06				7.03685	5.03426e-07
7.05368	-3.71883e-06				7.05368	-1.25312e-06
7.07051	-2.77085e-06				7.07051	-2.25383e-06
7.08735	-2.1406e-06				7.08735	-3.15854e-06
7.10418	-1.85964e-06				7.10418	-4.04543e-06
7.12102	-2.25205e-06				7.12102	-5.52675e-06
7.13785	-3.44539e-06				7.13785	-6.61875e-06
7.15469	-3.30629e-06				7.15469	-8.30097e-06
7.17152	-2.70094e-06				7.17152	-1.04599e-05
7.18836	-2.15968e-06				7.18836	-1.20534e-05
7.20519	-1.77618e-06				7.20519	-1.32888e-05
7.22203	-1.55806e-06				7.22203	-1.41163e-05
7.23886	-1.86045e-06				7.23886	-1.30682e-05
7.25569	-2.01061e-06				7.25569	-1.20341e-05
7.27253	-2.13819e-06				7.27253	-1.11337e-05
7.28936	-2.2668e-06				7.28936	-1.03942e-05
7.3062	-2.61145e-06				7.3062	-1.04903e-05
7.32303	-2.70639e-06				7.32303	-1.14443e-05
7.33987	-2.81755e-06				7.33987	-1.18658e-05
7.3567	-2.96179e-06				7.3567	-1.17798e-05
7.37354	-3.37578e-06				7.37354	-1.1155e-05
7.39037	-5.11604e-06				7.39037	-1.00989e-05
7.40721	-5.91464e-06				7.40721	-9.20571e-06
7.42404	-6.37111e-06				7.42404	-8.50428e-06
7.44087	-6.71836e-06				7.44087	-8.41567e-06
7.45771	-7.08599e-06				7.45771	-7.86309e-06
7.47454	-7.45026e-06				7.47454	-7.15034e-06
7.49138	-7.43984e-06				7.49138	-6.68918e-06
7.50821	-7.24428e-06				7.50821	-6.47533e-06
7.52505	-7.03141e-06				7.52505	-6.74408e-06
7.54188	-7.03237e-06				7.54188	-7.3902e-06
7.55872	-7.19346e-06				7.55872	-9.31463e-06
7.57555	-6.98484e-06				7.57555	-1.07853e-05
7.59239	-6.1845e-06				7.59239	-9.52894e-06
7.60922	-5.26907e-06				7.60922	-7.52725e-06
7.62605	-4.45296e-06				7.62605	-5.99997e-06
7.64289	-3.72509e-06				7.64289	-4.96247e-06
7.65972	-3.04281e-06				7.65972	-4.95366e-06
7.67656	-2.71517e-06				7.67656	-4.4705e-06
7.69339	-2.70517e-06				7.69339	-3.93507e-06
7.71023	-2.99566e-06				7.71023	-3.31332e-06
7.72706	-3.5639e-06				7.72706	-1.83279e-06
7.7439	-4.61956e-06				7.7439	-7.60751e-07
7.76073	-5.42198e-06				7.76073	-1.31516e-07
7.77757	-6.17343e-06				7.77757	-7.06131e-07
7.7944	-6.89362e-06				7.7944	-2.73773e-06
7.81123	-7.59692e-06				7.81123	-2.52967e-06
7.82807	-7.33724e-06				7.82807	-2.65742e-06
7.8449	-6.9357e-06				7.8449	-3.18684e-06
7.86174	-6.52751e-06				7.86174	-4.39624e-06
7.87857	-6.26282e-06				7.87857	-4.39428e-06
7.89541	-6.11861e-06				7.89541	-4.41186e-06
7.91224	-5.96319e-06				7.91224	-4.50088e-06
7.92908	-5.89463e-06				7.92908	-4.86499e-06
7.94591	-5.89203e-06				7.94591	-5.1435e-06
7.96275	-5.78497e-06				7.96275	-5.57704e-06
7.97958	-5.82227e-06				7.97958	-6.14165e-06
7.99642	-6.01909e-06				7.99642	-6.57707e-06
8.01325	-6.75052e-06				8.01325	-5.64106e-06
8.03008	-7.57144e-06				8.03008	-4.3691e-06
8.04692	-8.42823e-06				8.04692	-3.68167e-06
8.06375	-8.8723e-06				8.06375	-3.51248e-06
8.08059	-8.57004e-06				8.08059	-3.59128e-06
8.09742	-7.98363e-06				8.09742	-3.97103e-06
8.11426	-7.58044e-06				8.11426	-4.6675e-06
8.13109	-7.29541e-06				8.13109	-6.37342e-06
8.14793	-6.31352e-06				8.14793	-7.07239e-06
8.16476	-5.19186e-06				8.16476	-7.37677e-06
8.1816	-4.12588e-06				8.1816	-7.69463e-06
8.19843	-3.35474e-06				8.19843	-8.03926e-06
8.21526	-2.8226e-06				8.21526	-8.40554e-06
8.2321	-2.15766e-06				8.2321	-8.1255e-06
8.24893	-1.55765e-06				8.24893	-7.72794e-06
8.26577	-1.2459e-06				8.26577	-7.47582e-06
8.2826	-1.18624e-06				8.2826	-7.29256e-06
8.29944	-1.28949e-06				8.29944	-6.23245e-06
8.31627	-1.43089e-06				8.31627	-5.24554e-06
8.33311	-1.66069e-06				8.33311	-4.52706e-06
8.34994	-2.22624e-06				8.34994	-4.14255e-06
8.36678	-3.02649e-06				8.36678	-5.48297e-06
8.38361	-3.459e-06				8.38361	-7.25197e-06
8.40044	-3.77571e-06				8.40044	-8.80977e-06
8.41728	-4.38343e-06				8.41728	-1.02808e-05
8.43411	-5.26578e-06				8.43411	-1.32237e-05
8.45095	-6.49543e-06				8.45095	-1.42341e-05
8.46778	-7.10861e-06				8.46778	-1.47669e-05
8.48462	-7.30982e-06				8.48462	-1.4934e-05
8.50145	-6.98659e-06				8.50145	-1.48011e-05
8.51829	-6.58988e-06				8.51829	-1.47533e-05
8.53512	-6.74348e-06				8.53512	-1.47388e-05
8.55196	-7.40678e-06				8.55196	-1.39804e-05
8.56879	-8.67612e-06				8.56879	-1.31593e-05
8.58562	-9.2402e-06				8.58562	-1.23052e-05
8.60246	-9.54008e-06				8.60246	-1.1428e-05
8.61929	-9.96903e-06				8.61929	-1.07527e-05
8.63613	-1.04966e-05				8.63613	-1.02652e-05
8.65296	-1.07494e-05				8.65296	-1.00458e-05
8.6698	-1.09764e-05				8.6698	-1.01912e-05
8.68663	-1.14978e-05				8.68663	-1.24423e-05
8.70347	-1.22554e-05				8.70347	-1.32652e-05
8.7203	-1.28094e-05				8.7203	-9.87177e-06
8.73714	-1.32866e-05				8.73714	-6.88349e-06
8.75397	-1.37215e-05				8.75397	-4.421e-06
8.7708	-1.43473e-05				8.7708	-3.05993e-06
8.78764	-1.40257e-05				8.78764	-4.77126e-06
8.80447	-1.34491e-05				8.80447	-6.79229e-06
8.82131	-1.28475e-05				8.82131	-7.69763e-06
8.83814	-1.21969e-05				8.83814	-8.18742e-06
8.85498	-1.10083e-05				8.85498	-8.5579e-06
8.87181	-9.69907e-06				8.87181	-9.10766e-06
8.88865	-8.33443e-06				8.88865	-9.65872e-06
8.90548	-7.46724e-06				8.90548	-7.80227e-06
8.92232	-7.07581e-06				8.92232	-5.28303e-06
8.93915	-7.4882e-06				8.93915	-3.12896e-06
8.95598	-7.70492e-06				8.95598	-1.51455e-06
8.97282	-7.80547e-06				8.97282	-3.16091e-06
8.98965	-7.79648e-06				8.98965	-4.37773e-06
9.00649	-7.53424e-06				9.00649	-5.39867e-06
9.02332	-7.63692e-06				9.02332	-6.32169e-06
9.04016	-8.09419e-06				9.04016	-7.93168e-06
9.05699	-9.12394e-06				9.05699	-7.78632e-06
9.07383	-9.88801e-06				9.07383	-7.06759e-06
9.09066	-1.06601e-05				9.09066	-6.14661e-06
9.1075	-1.14107e-05				9.1075	-5.062e-06
9.12433	-1.15918e-05				9.12433	-3.89073e-06
9.14117	-1.17104e-05				9.14117	-3.19596e-06
9.158	-1.18157e-05				9.158	-2.95971e-06
9.17483	-1.19026e-05				9.17483	-3.44673e-06
9.19167	-1.18599e-05				9.19167	-2.64686e-06
9.2085	-1.18054e-05				9.2085	-1.6077e-06
9.22534	-1.17729e-05				9.22534	2.73309e-07
9.24217	-1.17759e-05				9.24217	1.69342e-06
9.25901	-1.2058e-05				9.25901	2.63838e-06
9.27584	-1.264e-05				9.27584	2.64096e-06
9.29268	-1.22841e-05				9.29268	2.36582e-06
9.30951	-1.15814e-05				9.30951	2.80188e-06
9.32635	-1.08178e-05				9.32635	3.31562e-06
9.34318	-1.03083e-05				9.34318	3.19e-06
9.36001	-1.00717e-05				9.36001	2.57639e-06
9.37685	-1.06862e-05				9.37685	2.8268e-06
9.39368	-1.09695e-05				9.39368	3.36504e-06
9.41052	-1.07236e-05				9.41052	3.69066e-06
9.42735	-1.04726e-05				9.42735	3.7898e-06
9.44419	-1.04051e-05				9.44419	3.22505e-06
9.46102	-1.04662e-05				9.46102	1.83755e-06
9.47786	-1.01054e-05				9.47786	2.4101e-06
9.49469	-9.39345e-06				9.49469	3.60559e-06
9.51153	-8.84419e-06				9.51153	4.13389e-06
9.52836	-8.4562e-06				9.52836	3.95198e-06
9.54519	-8.19627e-06				9.54519	1.869e-06
9.56203	-6.67527e-06				9.56203	1.08835e-06
9.57886	-5.08865e-06				9.57886	2.85339e-07
9.5957	-3.72009e-06				9.5957	-6.01808e-07
9.61253	-2.54948e-06				9.61253	-1.83357e-06
9.62937	-1.58445e-06				9.62937	-2.12973e-06
9.6462	-7.67778e-07				9.6462	-1.36789e-06
9.66304	-1.32451e-07				9.66304	-2.88203e-07
9.67987	-4.61079e-07				9.67987	4.37783e-07
9.69671	-9.24927e-07				9.69671	8.20179e-07
9.71354	-1.49014e-06				9.71354	6.15929e-07
9.73037	-2.9538e-06				9.73037	-1.65348e-07
9.74721	-3.87963e-06				9.74721	-2.36502e-06
9.76404	-4.12175e-06				9.76404	-4.75035e-06
9.78088	-3.89637e-06				9.78088	-4.26119e-06
9.79771	-3.62821e-06				9.79771	-3.39885e-06
9.81455	-3.71661e-06				9.81455	-2.55338e-06
9.83138	-4.10454e-06				9.83138	-1.77864e-06
9.84822	-4.42625e-06				9.84822	-1.09888e-06
9.86505	-4.44381e-06				9.86505	-6.18697e-07
9.88189	-4.18313e-06				9.88189	-3.30354e-07
9.89872	-3.75057e-06				9.89872	-4.59675e-07
9.91555	-3.37229e-06				9.91555	-9.74547e-07
9.93239	-3.09056e-06				9.93239	-2.0649e-06
9.94922	-2.89558e-06				9.94922	-3.26878e-06
9.96606	-2.82187e-06				9.96606	-2.98737e-06
9.98289	-2.99244e-06				9.98289	-2.24435e-06
9.99973	-3.43596e-06				9.99973	-1.81653e-06
10.0166	-3.61606e-06				10.0166	-1.71049e-06
10.0334	-3.49098e-06				10.0334	-2.27528e-06
10.0502	-3.36427e-06				10.0502	-2.98627e-06
10.0671	-3.25103e-06				10.0671	-2.83886e-06
10.0839	-3.23637e-06				10.0839	-2.27706e-06
10.1007	-3.31737e-06				10.1007	-1.6992e-06
10.1176	-3.63431e-06				10.1176	-1.11219e-06
10.1344	-4.54499e-06				10.1344	-4.41488e-07
10.1512	-4.61283e-06				10.1512	-1.84786e-07
10.1681	-3.89612e-06				10.1681	-3.24975e-07
10.1849	-3.24186e-06				10.1849	-1.08999e-06
10.2017	-2.71993e-06				10.2017	-1.14634e-06
10.2186	-2.31688e-06				10.2186	-1.24207e-06
10.2354	-2.18784e-06				10.2354	-1.4498e-06
10.2522	-3.97495e-06				10.2522	-2.45864e-06
10.2691	-4.94726e-06				10.2691	-2.43399e-06
10.2859	-5.59706e-06				10.2859	-2.05644e-06
10.3027	-6.44142e-06				10.3027	-2.22424e-06
10.3196	-7.4514e-06				10.3196	-2.86927e-06
10.3364	-8.28161e-06				10.3364	-3.59315e-06
10.3533	-8.17616e-06				10.3533	-4.00079e-06
10.3701	-7.84248e-06				10.3701	-4.25017e-06
10.3869	-7.54962e-06				10.3869	-4.33728e-06
10.4038	-7.39209e-06				10.4038	-3.78678e-06
10.4206	-7.36066e-06				10.4206	-2.39615e-06
10.4374	-7.49399e-06				10.4374	-8.17238e-07
10.4543	-7.23663e-06				10.4543	6.33049e-07
10.4711	-6.92438e-06				10.4711	1.79724e-06
10.4879	-6.57663e-06				10.4879	2.66931e-06
10.5048	-6.21716e-06				10.5048	2.67025e-06
10.5216	-5.90912e-06				10.5216	1.85189e-06
10.5384	-5.90999e-06				10.5384	-2.71054e-07
10.5553	-6.17234e-06				10.5553	-9.60519e-07
10.5721	-6.45435e-06				10.5721	-1.378e-06
10.5889	-6.74027e-06				10.5889	-1.76696e-06
10.6058	-6.95487e-06				10.6058	-2.16789e-06
10.6226	-7.21228e-06				10.6226	-3.01731e-06
10.6394	-7.50994e-06				10.6394	-3.63662e-06
10.6563	-7.83861e-06				10.6563	-3.90082e-06
10.6731	-8.15781e-06				10.6731	-4.29869e-06
10.6899	-7.95078e-06				10.6899	-4.84515e-06
10.7068	-7.81535e-06				10.7068	-5.75175e-06
10.7236	-7.79496e-06				10.7236	-6.23996e-06
10.7404	-8.33796e-06				10.7404	-6.5329e-06
10.7573	-8.38758e-06				10.7573	-6.63279e-06
10.7741	-8.29119e-06				10.7741	-6.0913e-06
10.791	-8.16206e-06				10.791	-5.28853e-06
10.8078	-8.06274e-06				10.8078	-4.28101e-06
10.8246	-8.01517e-06				10.8246	-3.23299e-06
10.8415	-8.37286e-06				10.8415	-2.24169e-06
10.8583	-8.86404e-06				10.8583	-1.97491e-06
10.8751	-9.20237e-06				10.8751	-2.39927e-06
10.892	-9.15647e-06				10.892	-3.97521e-06
10.9088	-9.19931e-06				10.9088	-4.38482e-06
10.9256	-9.32602e-06				10.9256	-4.51312e-06
10.9425	-9.41362e-06				10.9425	-4.45397e-06
10.9593	-9.51425e-06				10.9593	-4.5627e-06
10.9761	-9.62187e-06				10.9761	-4.86971e-06
10.993	-9.65282e-06				10.993	-5.95845e-06
11.0098	-9.75442e-06				11.0098	-7.02445e-06
11.0266	-9.91793e-06				11.0266	-8.091e-06
11.0435	-1.00775e-05				11.0435	-9.07995e-06
11.0603	-1.02408e-05				11.0603	-8.81581e-06
11.0771	-1.05448e-05				11.0771	-8.11193e-06
11.094	-1.0944e-05				11.094	-7.69168e-06
11.1108	-1.14423e-05				11.1108	-7.48326e-06
11.1276	-1.22981e-05				11.1276	-6.68134e-06
11.1445	-1.30253e-05				11.1445	-6.18677e-06
11.1613	-1.2806e-05				11.1613	-5.96026e-06
11.1781	-1.2057e-05				11.1781	-5.58319e-06
11.195	-1.12988e-05				11.195	-5.23499e-06
11.2118	-1.05663e-05				11.2118	-5.3511e-06
11.2287	-1.01274e-05				11.2287	-5.79606e-06
11.2455	-9.976e-06				11.2455	-5.27783e-06
11.2623	-1.04268e-05				11.2623	-4.91105e-06
11.2792	-1.07015e-05				11.2792	-4.76343e-06
11.296	-1.02791e-05				11.296	-5.4018e-06
11.3128	-9.59934e-06				11.3128	-3.50428e-06
11.3297	-8.88564e-06				11.3297	-1.52879e-06
11.3465	-8.50106e-06				11.3465	2.31335e-07
11.3633	-8.43425e-06				11.3633	1.25457e-06
11.3802	-8.99749e-06				11.3802	1.64392e-06
11.397	-1.0148e-05				11.397	1.66527e-06
11.4138	-1.12118e-05				11.4138	-1.6298e-07
11.4307	-1.14475e-05				11.4307	-3.39351e-06
11.4475	-1.12887e-05				11.4475	-5.41188e-06
11.4643	-1.09924e-05				11.4643	-5.91016e-06
11.4812	-1.08148e-05				11.4812	-6.1589e-06
11.498	-1.07106e-05				11.498	-6.35604e-06
11.5148	-1.01315e-05				11.5148	-7.33873e-06
11.5317	-9.57353e-06				11.5317	-8.92994e-06
11.5485	-9.06994e-06				11.5485	-9.55571e-06
11.5653	-8.56747e-06				11.5653	-8.91125e-06
11.5822	-8.23492e-06				11.5822	-7.07203e-06
11.599	-8.10103e-06				11.599	-4.78119e-06
11.6158	-8.83129e-06				11.6158	-2.58873e-06
11.6327	-9.80561e-06				11.6327	-9.76997e-07
11.6495	-1.09398e-05				11.6495	9.30833e-08
11.6663	-1.17292e-05				11.6663	2.81509e-07
11.6832	-1.2212e-05				11.6832	-5.01586e-07
11.7	-1.27794e-05				11.7	-3.02791e-06
11.7169	-1.34662e-05				11.7169	-5.07179e-06
11.7337	-1.47244e-05				11.7337	-7.39965e-06
11.7505	-1.55163e-05				11.7505	-9.96442e-06
11.7674	-1.58876e-05				11.7674	-1.22122e-05
11.7842	-1.60912e-05				11.7842	-1.40336e-05
11.801	-1.57555e-05				11.801	-1.34401e-05
11.8179	-1.51607e-05				11.8179	-1.14751e-05
11.8347	-1.43644e-05				11.8347	-9.45196e-06
11.8515	-1.36143e-05				11.8515	-9.4592e-06
11.8684	-1.30993e-05				11.8684	-1.12141e-05
11.8852	-1.27638e-05				11.8852	-1.33204e-05
11.902	-1.2143e-05				11.902	-1.41374e-05
11.9189	-1.13338e-05				11.9189	-1.48067e-05
11.9357	-1.05461e-05				11.9357	-1.53459e-05
11.9525	-1.0542e-05				11.9525	-1.51945e-05
11.9694	-1.12225e-05				11.9694	-1.47768e-05
11.9862	-1.21754e-05				11.9862	-1.43145e-05
12.003	-1.21249e-05				12.003	-1.37634e-05
12.0199	-1.21569e-05				12.0199	-1.2308e-05
12.0367	-1.23108e-05				12.0367	-1.07316e-05
12.0535	-1.28109e-05				12.0535	-1e-05
12.0704	-1.34809e-05				12.0704	-9.97837e-06
12.0872	-1.43693e-05				12.0872	-9.78839e-06
12.104	-1.64685e-05				12.104	-8.81138e-06
12.1209	-1.70405e-05				12.1209	-7.53628e-06
12.1377	-1.6568e-05				12.1377	-6.4653e-06
12.1546	-1.5646e-05				12.1546	-5.51835e-06
12.1714	-1.48141e-05				12.1714	-3.68837e-06
12.1882	-1.41619e-05				12.1882	-1.6728e-06
12.2051	-1.36724e-05				12.2051	8.33528e-08
12.2219	-1.34156e-05				12.2219	1.54456e-06
12.2387	-1.33989e-05				12.2387	1.90253e-06
12.2556	-1.26429e-05				12.2556	2.11011e-06
12.2724	-1.17236e-05				12.2724	2.19079e-06
12.2892	-1.09065e-05				12.2892	1.77771e-06
12.3061	-1.02363e-05				12.3061	1.60615e-06
12.3229	-9.69741e-06				12.3229	1.52594e-06
12.3397	-9.37305e-06				12.3397	1.06706e-06
12.3566	-9.93144e-06				12.3566	2.3787e-07
12.3734	-1.00234e-05				12.3734	-1.22142e-06
12.3902	-9.42959e-06				12.3902	-1.09686e-06
12.4071	-8.89825e-06				12.4071	-1.50839e-07
12.4239	-8.51772e-06				12.4239	9.78856e-07
12.4407	-8.24848e-06				12.4407	2.23171e-06
12.4576	-7.70203e-06				12.4576	3.33126e-06
12.4744	-6.14913e-06				12.4744	4.28129e-06
12.4912	-4.70332e-06				12.4912	5.04868e-06
12.5081	-3.47379e-06				12.5081	4.8628e-06
12.5249	-2.73123e-06				12.5249	4.46438e-06
12.5417	-2.40948e-06				12.5417	3.97727e-06
12.5586	-2.4e-06				12.5586	4.45045e-06
12.5754	-3.7344e-06				12.5754	4.78863e-06
12.5922	-6.22213e-06				12.5922	4.9595e-06
12.6091	-8.10375e-06				12.6091	4.674e-06
12.6259	-8.15581e-06				12.6259	3.28807e-06
12.6428	-7.93785e-06				12.6428	3.52351e-06
12.6596	-7.94816e-06				12.6596	3.74177e-06
12.6764	-8.18534e-06				12.6764	3.87789e-06
12.6933	-8.90662e-06				12.6933	3.75983e-06
12.7101	-1.04645e-05				12.7101	4.06398e-06
12.7269	-1.07373e-05				12.7269	4.73201e-06
12.7438	-9.92694e-06				12.7438	5.43767e-06
12.7606	-9.42794e-06				12.7606	5.3097e-06
12.7774	-9.26011e-06				12.7774	4.38842e-06
12.7943	-9.6683e-06				12.7943	2.21428e-06
12.8111	-1.02121e-05				12.8111	1.51601e-06
12.8279	-9.96648e-06				12.8279	1.37008e-06
12.8448	-8.70392e-06				12.8448	1.64298e-06
12.8616	-7.57591e-06				12.8616	1.86148e-06
12.8784	-6.62875e-06				12.8784	2.01477e-06
12.8953	-5.85847e-06				12.8953	1.99668e-06
12.9121	-5.57371e-06				12.9121	9.61402e-07
12.9289	-5.91394e-06				12.9289	2.65833e-07
12.9458	-6.209e-06				12.9458	-2.98853e-07
12.9626	-6.46445e-06				12.9626	-6.33665e-07
12.9794	-6.80429e-06				12.9794	1.07808e-06
12.9963	-7.19305e-06				12.9963	3.29615e-06
13.0131	-7.19919e-06				13.0131	5.35342e-06
13.0299	-6.88209e-06				13.0299	6.50076e-06
13.0468	-6.60205e-06				13.0468	6.85073e-06
13.0636	-6.41246e-06				13.0636	6.68614e-06
13.0805	-6.98471e-06				13.0805	6.33612e-06
13.0973	-7.46301e-06				13.0973	5.84223e-06
13.1141	-7.88355e-06				13.1141	5.38853e-06
13.131	-8.24674e-06				13.131	6.02397e-06
13.1478	-8.40188e-06				13.1478	6.89036e-06
13.1646	-8.14718e-06				13.1646	7.56952e-06
13.1815	-7.51772e-06				13.1815	7.96107e-06
13.1983	-6.37552e-06				13.1983	6.45292e-06
13.2151	-5.42133e-06				13.2151	4.98952e-06
13.232	-4.6636e-06				13.232	3.61624e-06
13.2488	-4.33164e-06				13.2488	2.23705e-06
13.2656	-5.34947e-06				13.2656	1.87439e-06
13.2825	-5.81057e-06				13.2825	1.68186e-06
13.2993	-4.60573e-06				13.2993	1.59928e-06
13.3161	-3.25232e-06				13.3161	1.45844e-06
13.333	-1.84651e-06				13.333	1.23334e-06
13.3498	-8.27425e-07				13.3498	5.9127e-07
13.3666	-1.68206e-07				13.3666	1.07323e-06
13.3835	1.22499e-08				13.3835	1.56562e-06
13.4003	1.82416e-07				13.4003	1.83526e-06
13.4171	3.24e-07				13.4171	1.79181e-06
13.434	3.96455e-07				13.434	6.69564e-08
13.4508	-2.42078e-07				13.4508	2.14278e-06
13.4676	-1.13773e-06				13.4676	4.67296e-06
13.4845	-2.64827e-06				13.4845	6.41663e-06
13.5013	-4.42897e-06				13.5013	7.37671e-06
13.5182	-5.84893e-06				13.5182	6.60503e-06
13.535	-6.49121e-06				13.535	4.67142e-06
13.5518	-6.18021e-06				13.5518	4.13579e-06
13.5687	-5.41076e-06				13.5687	4.58317e-06
13.5855	-3.99137e-06				13.5855	5.19468e-06
13.6023	-3.13059e-06				13.6023	5.73986e-06
13.6192	-2.81711e-06				13.6192	6.1157e-06
13.636	-3.38342e-06				13.636	6.41322e-06
13.6528	-4.19117e-06				13.6528	7.67446e-06
13.6697	-4.56642e-06				13.6697	8.80551e-06
13.6865	-4.65018e-06				13.6865	9.38813e-06
13.7033	-4.71302e-06				13.7033	9.46978e-06
13.7202	-5.6836e-06				13.7202	8.98713e-06
13.737	-7.39615e-06				13.737	9.71425e-06
13.7538	-8.64456e-06				13.7538	1.06622e-05
13.7707	-9.06848e-06				13.7707	1.15817e-05
13.7875	-9.0358e-06				13.7875	1.20793e-05
13.8043	-8.72328e-06				13.8043	1.22611e-05
13.8212	-8.4535e-06				13.8212	1.30698e-05
13.838	-8.24324e-06				13.838	1.39991e-05
13.8548	-8.27098e-06				13.8548	1.48338e-05
13.8717	-8.29576e-06				13.8717	1.57093e-05
13.8885	-8.3023e-06				13.8885	1.84523e-05
13.9053	-8.17953e-06				13.9053	2.05592e-05
13.9222	-8.12652e-06				13.9222	2.20146e-05
13.939	-8.13647e-06				13.939	2.2521e-05
13.9558	-8.10594e-06				13.9558	2.19467e-05
13.9727	-7.35116e-06				13.9727	2.0982e-05
13.9895	-6.52325e-06				13.9895	1.97444e-05
14.0064	-5.62514e-06				14.0064	1.89438e-05
14.0232	-4.2333e-06				14.0232	1.85365e-05
14.04	-2.39462e-06				14.04	1.83751e-05
14.0569	-1.07525e-06				14.0569	1.83388e-05
14.0737	-2.54018e-07				14.0737	1.84071e-05
14.0905	-1.53837e-07				14.0905	1.8748e-05
14.1074	-2.36398e-07				14.1074	2.16962e-05
14.1242	-7.77646e-08				14.1242	2.3648e-05
14.141	1.05289e-07				14.141	2.45395e-05
14.1579	6.85459e-08				14.1579	2.32848e-05
14.1747	-1.37181e-07				14.1747	2.21679e-05
14.1915	-7.79402e-08				14.1915	2.28492e-05
14.2084	3.40787e-08				14.2084	2.35544e-05
14.2252	1.26517e-07				14.2252	2.4705e-05
14.242	1.96405e-07				14.242	2.57352e-05
14.2589	1.31191e-07				14.2589	2.66384e-05
14.2757	-8.65476e-07				14.2757	2.73493e-05
14.2925	-1.59332e-06				14.2925	2.78879e-05
14.3094	-2.03954e-06				14.3094	2.81881e-05
14.3262	-2.03869e-06				14.3262	2.81831e-05
14.343	-1.28953e-06				14.343	2.78882e-05
14.3599	-5.53489e-08				14.3599	2.71027e-05
14.3767	1.25821e-06				14.3767	2.80238e-05
14.3935	1.82102e-06				14.3935	2.90276e-05
14.4104	1.76534e-06				14.4104	2.94405e-05
14.4272	2.00038e-06				14.4272	2.92203e-05
14.4441	2.18269e-06				14.4441	2.7072e-05
14.4609	2.27906e-06				14.4609	2.66628e-05
14.4777	1.89261e-06				14.4777	2.67435e-05
14.4946	1.82807e-06				14.4946	2.69414e-05
14.5114	2.60992e-06				14.5114	2.72807e-05
14.5282	3.32331e-06				14.5282	2.84708e-05
14.5451	4.00468e-06				14.5451	2.95402e-05
14.5619	5.46993e-06				14.5619	3.04588e-05
14.5787	6.91408e-06				14.5787	3.13897e-05
14.5956	8.15389e-06				14.5956	3.43907e-05
14.6124	9.15109e-06				14.6124	3.71266e-05
14.6292	9.1147e-06				14.6292	3.9499e-05
14.6461	9.96267e-06				14.6461	4.1402e-05
14.6629	1.1214e-05				14.6629	4.2871e-05
14.6797	1.27683e-05				14.6797	4.37139e-05
14.6966	1.41414e-05				14.6966	4.60744e-05
14.7134	1.5339e-05				14.7134	4.75309e-05
14.7302	1.6316e-05				14.7302	4.80862e-05
14.7471	1.70469e-05				14.7471	4.7323e-05
14.7639	1.67854e-05				14.7639	4.76114e-05
14.7807	1.6646e-05				14.7807	4.79065e-05
14.7976	1.79151e-05				14.7976	4.79521e-05
14.8144	1.90737e-05				14.8144	4.77957e-05
14.8312	2.01115e-05				14.8312	4.78062e-05
14.8481	2.14109e-05				14.8481	4.84786e-05
14.8649	2.31561e-05				14.8649	4.97819e-05
14.8817	2.48659e-05				14.8817	5.22647e-05
14.8986	2.63934e-05				14.8986	5.49048e-05
14.9154	2.76933e-05				14.9154	5.7634e-05
14.9323	2.87366e-05				14.9323	6.02127e-05
14.9491	2.87077e-05				14.9491	6.263e-05
14.9659	2.86513e-05				14.9659	6.45999e-05
14.9828	2.86031e-05				14.9828	6.60767e-05
14.9996	2.86664e-05				14.9996	6.57569e-05
15.0164	3.03438e-05				15.0164	6.64622e-05
15.0333	3.19849e-05				15.0333	6.77845e-05
15.0501	3.35494e-05				15.0501	6.90913e-05
15.0669	3.51369e-05				15.0669	6.99725e-05
15.0838	3.64495e-05				15.0838	7.05163e-05
15.1006	3.75546e-05				15.1006	7.15843e-05
15.1174	3.9087e-05				15.1174	7.54513e-05
15.1343	4.09739e-05				15.1343	7.90884e-05
15.1511	4.26571e-05				15.1511	8.25359e-05
15.1679	4.44134e-05				15.1679	8.73428e-05
15.1848	4.60134e-05				15.1848	9.21225e-05
15.2016	4.72697e-05				15.2016	9.62595e-05
15.2184	4.82109e-05				15.2184	9.97986e-05
15.2353	4.87484e-05				15.2353	0.000102552
15.2521	5.00042e-05				15.2521	0.00010664
15.2689	5.21989e-05				15.2689	0.000110921
15.2858	5.46496e-05				15.2858	0.000115018
15.3026	5.68701e-05				15.3026	0.000118606
15.3194	5.8862e-05				15.3194	0.000121769
15.3363	6.04135e-05				15.3363	0.000124952
15.3531	6.15652e-05				15.3531	0.000128197
15.37	6.22467e-05				15.37	0.000132031
15.3868	6.35793e-05				15.3868	0.000137094
15.4036	6.50804e-05				15.4036	0.000141458
15.4205	6.61592e-05				15.4205	0.000145136
15.4373	6.68351e-05				15.4373	0.000147908
15.4541	6.69185e-05				15.4541	0.000150986
15.471	6.78236e-05				15.471	0.000154363
15.4878	6.99291e-05				15.4878	0.000158294
15.5046	7.18176e-05				15.5046	0.000162586
15.5215	7.34061e-05				15.5215	0.000167327
15.5383	7.41133e-05				15.5383	0.000171865
15.5551	7.40966e-05				15.5551	0.000175944
15.572	7.4302e-05				15.572	0.000179644
15.5888	7.47575e-05				15.5888	0.000183314
15.6056	7.51857e-05				15.6056	0.000186321
15.6225	7.54648e-05				15.6225	0.000188717
15.6393	7.56136e-05				15.6393	0.000190424
15.6561	7.57436e-05				15.6561	0.000193352
15.673	7.66905e-05				15.673	0.00019564
15.6898	7.76695e-05				15.6898	0.000197272
15.7066	7.85031e-05				15.7066	0.000197713
15.7235	7.88108e-05				15.7235	0.000197966
15.7403	7.86708e-05				15.7403	0.00019812
15.7571	7.84251e-05				15.7571	0.000198621
15.774	7.82542e-05				15.774	0.000198837
15.7908	7.81083e-05				15.7908	0.000198793
15.8077	7.79629e-05				15.8077	0.000198582
15.8245	7.75244e-05				15.8245	0.000198029
15.8413	7.70395e-05				15.8413	0.000197122
15.8582	7.64012e-05				15.8582	0.000195248
15.875	7.55681e-05				15.875	0.000194642
15.8918	7.37526e-05				15.8918	0.000194192
15.9087	7.23488e-05				15.9087	0.000193716
15.9255	7.12168e-05				15.9255	0.000193227
15.9423	7.02552e-05				15.9423	0.00019292
15.9592	6.94092e-05				15.9592	0.000192835
15.976	6.86256e-05				15.976	0.00019381
15.9928	6.73889e-05				15.9928	0.000194919
16.0097	6.63816e-05				16.0097	0.000195787
16.0265	6.54961e-05				16.0265	0.000196244
16.0433	6.43095e-05				16.0433	0.000193512
16.0602	6.2905e-05				16.0602	0.00018975
16.077	6.21173e-05				16.077	0.000187577
16.0938	6.12985e-05				16.0938	0.000185788
16.1107	6.04134e-05				16.1107	0.000184241
16.1275	5.9182e-05				16.1275	0.000182897
16.1443	5.75251e-05				16.1443	0.000181698
16.1612	5.62309e-05				16.1612	0.000180509
16.178	5.57248e-05				16.178	0.000177728
16.1948	5.53031e-05				16.1948	0.000175727
16.2117	5.49236e-05				16.2117	0.000174091
16.2285	5.43543e-05				16.2285	0.000172471
16.2453	5.23648e-05				16.2453	0.000170834
16.2622	5.11279e-05				16.2622	0.000168982
16.279	5.01476e-05				16.279	0.000168474
16.2959	4.9208e-05				16.2959	0.000168248
16.3127	4.82972e-05				16.3127	0.000167817
16.3295	4.74022e-05				16.3295	0.000167169
16.3464	4.64616e-05				16.3464	0.000165968
16.3632	4.45828e-05				16.3632	0.000164993
16.38	4.20708e-05				16.38	0.000164169
16.3969	4.03404e-05				16.3969	0.000163514
16.4137	3.89267e-05				16.4137	0.000163607
16.4305	3.7715e-05				16.4305	0.000163692
16.4474	3.66677e-05				16.4474	0.000163738
16.4642	3.56564e-05				16.4642	0.000163612
16.481	3.46595e-05				16.481	0.000163477
16.4979	3.3519e-05				16.4979	0.000162753
16.5147	3.28409e-05				16.5147	0.00016152
16.5315	3.2121e-05				16.5315	0.000160149
16.5484	3.13313e-05				16.5484	0.000158649
16.5652	3.01936e-05				16.5652	0.00015671
16.582	2.8638e-05				16.582	0.0001548
16.5989	2.79741e-05				16.5989	0.000152887
16.6157	2.73831e-05				16.6157	0.000150365
16.6325	2.68251e-05				16.6325	0.000148653
16.6494	2.62248e-05				16.6494	0.000146816
16.6662	2.52984e-05				16.6662	0.000144936
16.683	2.4115e-05				16.683	0.00014443
16.6999	2.37537e-05				16.6999	0.000144531
16.7167	2.38081e-05				16.7167	0.000144502
16.7336	2.39057e-05				16.7336	0.000144383
16.7504	2.39336e-05				16.7504	0.000144867
16.7672	2.38973e-05				16.7672	0.000145529
16.7841	2.37952e-05				16.7841	0.000145955
16.8009	2.35709e-05				16.8009	0.000146139
16.8177	2.33449e-05				16.8177	0.000145755
16.8346	2.31095e-05				16.8346	0.000145112
16.8514	2.26824e-05				16.8514	0.000143966
16.8682	2.20015e-05				16.8682	0.000142836
16.8851	2.11622e-05				16.8851	0.000142812
16.9019	2.07524e-05				16.9019	0.000143731
16.9187	2.02983e-05				16.9187	0.000144744
16.9356	1.97565e-05				16.9356	0.00014564
16.9524	1.86762e-05				16.9524	0.000146051
16.9692	1.80382e-05				16.9692	0.000146062
16.9861	1.75393e-05				16.9861	0.000146223
17.0029	1.6986e-05				17.0029	0.000146759
17.0197	1.63876e-05				17.0197	0.000146939
17.0366	1.587e-05				17.0366	0.000146798
17.0534	1.54292e-05				17.0534	0.000146524
17.0702	1.50734e-05				17.0702	0.000146122
17.0871	1.51008e-05				17.0871	0.000145282
17.1039	1.56926e-05				17.1039	0.000143856
17.1207	1.61334e-05				17.1207	0.000142962
17.1376	1.64105e-05				17.1376	0.000142371
17.1544	1.63816e-05				17.1544	0.000142697
17.1712	1.62794e-05				17.1712	0.000143133
17.1881	1.61049e-05				17.1881	0.000143656
17.2049	1.56154e-05				17.2049	0.000144537
17.2218	1.47764e-05				17.2218	0.000145725
17.2386	1.36641e-05				17.2386	0.000146982
17.2554	1.27575e-05				17.2554	0.000147639
17.2723	1.18782e-05				17.2723	0.000147719
17.2891	1.10532e-05				17.2891	0.000146768
17.3059	1.08188e-05				17.3059	0.000145969
17.3228	1.08015e-05				17.3228	0.000145271
17.3396	1.05646e-05				17.3396	0.000144644
17.3564	1.01232e-05				17.3564	0.000143909
17.3733	9.47263e-06				17.3733	0.000143058
17.3901	8.57047e-06				17.3901	0.000141972
17.4069	6.44639e-06				17.4069	0.000142437
17.4238	4.68559e-06				17.4238	0.00014505
17.4406	3.28829e-06				17.4406	0.000147482
17.4574	2.2164e-06				17.4574	0.000149584
17.4743	1.5322e-06				17.4743	0.000151393
17.4911	1.06179e-06				17.4911	0.000152762
17.5079	7.77017e-07				17.5079	0.000152879
17.5248	7.51964e-07				17.5248	0.000153514
17.5416	9.62965e-07				17.5416	0.000154128
17.5584	1.52476e-06				17.5584	0.0001535
17.5753	2.39911e-06				17.5753	0.000151864
17.5921	3.51182e-06				17.5921	0.000150894
17.6089	4.362e-06				17.6089	0.000150756
17.6258	4.94757e-06				17.6258	0.000151301
17.6426	4.9333e-06				17.6426	0.000151866
17.6595	4.13162e-06				17.6595	0.00015233
17.6763	3.495e-06				17.6763	0.000152677
17.6931	2.74865e-06				17.6931	0.000152588
17.71	1.89814e-06				17.71	0.000153361
17.7268	1.01431e-06				17.7268	0.000154948
17.7436	9.69114e-07				17.7436	0.000156411
17.7605	1.22512e-06				17.7605	0.000157677
17.7773	1.44163e-06				17.7773	0.000158776
17.7941	1.63344e-06				17.7941	0.000159717
17.811	2.0722e-06				17.811	0.000159796
17.8278	2.2946e-06				17.8278	0.000159101
17.8446	2.30247e-06				17.8446	0.000157742
17.8615	1.98214e-06				17.8615	0.000158006
17.8783	2.30535e-06				17.8783	0.000158362
17.8951	2.30646e-06				17.8951	0.000158641
17.912	1.97915e-06				17.912	0.000158863
17.9288	1.14068e-06				17.9288	0.000159216
17.9456	1.00897e-06				17.9456	0.000159509
17.9625	7.78981e-07				17.9625	0.000159823
17.9793	4.1334e-07				17.9793	0.000161399
17.9961	-4.05188e-07				17.9961	0.000164488
18.013	-8.2548e-07				18.013	0.000167656
18.0298	-1.15118e-06				18.0298	0.000170598
18.0466	-1.75937e-06				18.0466	0.000173122
18.0635	-2.60583e-06				18.0635	0.000175213
18.0803	-3.39183e-06				18.0803	0.000175897
18.0971	-3.91183e-06				18.0971	0.00017545
18.114	-3.226e-06				18.114	0.000174165
18.1308	-2.16626e-06				18.1308	0.000174111
18.1477	-1.38905e-06				18.1477	0.000174161
18.1645	-8.87573e-07				18.1645	0.00017396
18.1813	-7.57524e-07				18.1813	0.00017363
18.1982	-9.89575e-08				18.1982	0.000174659
18.215	3.23055e-07				18.215	0.000176365
18.2318	4.96273e-07				18.2318	0.000177931
18.2487	1.33482e-07				18.2487	0.000178306
18.2655	-7.29776e-07				18.2655	0.000177733
18.2823	-3.8566e-07				18.2823	0.000178023
18.2992	7.02513e-07				18.2992	0.000178335
18.316	1.84754e-06				18.316	0.000178729
18.3328	2.88708e-06				18.3328	0.000180556
18.3497	3.78999e-06				18.3497	0.000183548
18.3665	4.56738e-06				18.3665	0.000187382
18.3833	5.1318e-06				18.3833	0.000191169
18.4002	5.49919e-06				18.4002	0.000194834
18.417	5.56766e-06				18.417	0.000197367
18.4338	5.88227e-06				18.4338	0.000198734
18.4507	6.32479e-06				18.4507	0.000196957
18.4675	6.71536e-06				18.4675	0.000197312
18.4843	6.98495e-06				18.4843	0.000197735
18.5012	7.15121e-06				18.5012	0.000198004
18.518	7.2725e-06				18.518	0.000198152
18.5348	7.34504e-06				18.5348	0.000198439
18.5517	7.29388e-06				18.5517	0.000198932
18.5685	7.11977e-06				18.5685	0.000199425
18.5854	6.56596e-06				18.5854	0.000199911
18.6022	4.91475e-06				18.6022	0.000200538
18.619	4.69397e-06				18.619	0.000203129
18.6359	6.04411e-06				18.6359	0.000205212
18.6527	7.25235e-06				18.6527	0.000206724
18.6695	8.26157e-06				18.6695	0.000206983
18.6864	8.75265e-06				18.6864	0.000207519
18.7032	9.08406e-06				18.7032	0.000209791
18.72	8.25701e-06				18.72	0.000211399
18.7369	7.27493e-06				18.7369	0.000212332
18.7537	6.9338e-06				18.7537	0.000212423
18.7705	6.79671e-06				18.7705	0.000214204
18.7874	6.66181e-06				18.7874	0.000215986
18.8042	6.52316e-06				18.8042	0.000217734
18.821	6.35731e-06				18.821	0.000219758
18.8379	5.70159e-06				18.8379	0.000222001
18.8547	5.3012e-06				18.8547	0.00022399
18.8715	4.90452e-06				18.8715	0.000225631
18.8884	4.54463e-06				18.8884	0.000226985
18.9052	4.83446e-06				18.9052	0.000228366
18.922	5.22376e-06				18.922	0.000229681
18.9389	5.43937e-06				18.9389	0.000231126
18.9557	5.48336e-06				18.9557	0.000234708
18.9725	5.12145e-06				18.9725	0.000237559
18.9894	3.92419e-06				18.9894	0.000239659
19.0062	4.65729e-06				19.0062	0.000240711
19.0231	5.34741e-06				19.0231	0.000241971
19.0399	5.93415e-06				19.0399	0.000245849
19.0567	6.30907e-06				19.0567	0.000249215
19.0736	5.40409e-06				19.0736	0.000252021
19.0904	4.37973e-06				19.0904	0.000254086
19.1072	4.28227e-06				19.1072	0.000256417
19.1241	4.93559e-06				19.1241	0.000259666
19.1409	5.37318e-06				19.1409	0.000262522
19.1577	5.57666e-06				19.1577	0.000264984
19.1746	5.26974e-06				19.1746	0.000267145
19.1914	4.31142e-06				19.1914	0.00026957
19.2082	4.30562e-06				19.2082	0.000271775
19.2251	5.06546e-06				19.2251	0.00027368
19.2419	6.57893e-06				19.2419	0.000275304
19.2587	8.14148e-06				19.2587	0.000276357
19.2756	9.57726e-06				19.2756	0.000277048
19.2924	1.10223e-05				19.2924	0.000278651
19.3092	1.22667e-05				19.3092	0.000281242
19.3261	1.32194e-05				19.3261	0.000283853
19.3429	1.39104e-05				19.3429	0.000286122
19.3597	1.42528e-05				19.3597	0.000288083
19.3766	1.41227e-05				19.3766	0.00028977
19.3934	1.38069e-05				19.3934	0.000291094
19.4102	1.33127e-05				19.4102	0.000291924
19.4271	1.23188e-05				19.4271	0.000292409
19.4439	1.20701e-05				19.4439	0.000293931
19.4607	1.3258e-05				19.4607	0.000296169
19.4776	1.49456e-05				19.4776	0.000298973
19.4944	1.66249e-05				19.4944	0.000301635
19.5113	1.80676e-05				19.5113	0.000303898
19.5281	1.91949e-05				19.5281	0.000305961
19.5449	1.99766e-05				19.5449	0.000310174
19.5618	1.94773e-05				19.5618	0.000315764
19.5786	1.96591e-05				19.5786	0.000320987
19.5954	2.01537e-05				19.5954	0.000324124
19.6123	2.08931e-05				19.6123	0.000325569
19.6291	2.16634e-05				19.6291	0.000328045
19.6459	2.23935e-05				19.6459	0.00033237
19.6628	2.30038e-05				19.6628	0.000336922
19.6796	2.35458e-05				19.6796	0.000341639
19.6964	2.45768e-05				19.6964	0.000346756
19.7133	2.55529e-05				19.7133	0.000351415
19.7301	2.61658e-05				19.7301	0.000355684
19.7469	2.6513e-05				19.7469	0.000360105
19.7638	2.74826e-05				19.7638	0.000364591
19.7806	2.86701e-05				19.7806	0.000367847
19.7974	2.99869e-05				19.7974	0.000369933
19.8143	3.1399e-05				19.8143	0.000370084
19.8311	3.27131e-05				19.8311	0.00037129
19.8479	3.44318e-05				19.8479	0.000375046
19.8648	3.60603e-05				19.8648	0.000378861
19.8816	3.7509e-05				19.8816	0.000382585
19.8984	3.8811e-05				19.8984	0.000385492
19.9153	4.01521e-05				19.9153	0.000387705
19.9321	4.15347e-05				19.9321	0.000389868
19.949	4.30199e-05				19.949	0.000392723
19.9658	4.52751e-05				19.9658	0.000396115
19.9826	4.76909e-05				19.9826	0.000401242
19.9995	4.96813e-05				19.9995	0.000405983
20.0163	5.12776e-05				20.0163	0.000410348
20.0331	5.24015e-05				20.0331	0.000414853
20.05	5.33571e-05				20.05	0.00042102
20.0668	5.41642e-05				20.0668	0.000427248
20.0836	5.4839e-05				20.0836	0.000433443
20.1005	5.54618e-05				20.1005	0.000439075
20.1173	5.79036e-05				20.1173	0.000444031
20.1341	6.02563e-05				20.1341	0.000448468
20.151	6.24609e-05				20.151	0.000453581
20.1678	6.43724e-05				20.1678	0.000460349
20.1846	6.60569e-05				20.1846	0.000466685
20.2015	6.7999e-05				20.2015	0.000473906
20.2183	6.99099e-05				20.2183	0.000481105
20.2351	7.21653e-05				20.2351	0.000489177
20.252	7.41771e-05				20.252	0.000496201
20.2688	7.59255e-05				20.2688	0.000502287
20.2856	7.74705e-05				20.2856	0.000508063
20.3025	7.92138e-05				20.3025	0.000514293
20.3193	8.12001e-05				20.3193	0.000520581
20.3361	8.31254e-05				20.3361	0.000526377
20.353	8.52503e-05				20.353	0.000533794
20.3698	8.73854e-05				20.3698	0.000541187
20.3866	8.93153e-05				20.3866	0.000548605
20.4035	9.11551e-05				20.4035	0.000557472
20.4203	9.42691e-05				20.4203	0.00056602
20.4372	9.71276e-05				20.4372	0.000574977
20.454	9.96977e-05				20.454	0.00058596
20.4708	0.000102367				20.4708	0.00059742
20.4877	0.00010528				20.4877	0.000607677
20.5045	0.000108448				20.5045	0.00061655
20.5213	0.000111873				20.5213	0.000624264
20.5382	0.000115096				20.5382	0.000631616
20.555	0.000118523				20.555	0.000639227
20.5718	0.000121802				20.5718	0.000646365
20.5887	0.000124982				20.5887	0.000654262
20.6055	0.000128639				20.6055	0.000664219
20.6223	0.000132094				20.6223	0.000675796
20.6392	0.000135387				20.6392	0.000688542
20.656	0.000139055				20.656	0.000701541
20.6728	0.000142421				20.6728	0.00071582
20.6897	0.000145643				20.6897	0.000731452
20.7065	0.000148983				20.7065	0.00074584
20.7233	0.000152066				20.7233	0.000759031
20.7402	0.000154801				20.7402	0.000770655
20.757	0.000157267				20.757	0.00078328
20.7738	0.000159984				20.7738	0.000797707
20.7907	0.000162531				20.7907	0.000812474
20.8075	0.000165311				20.8075	0.000826349
20.8243	0.000169144				20.8243	0.000840901
20.8412	0.000172908				20.8412	0.000854418
20.858	0.000177553				20.858	0.000871293
20.8749	0.000182806				20.8749	0.000886884
20.8917	0.000187447				20.8917	0.000901298
20.9085	0.000191603				20.9085	0.000915912
20.9254	0.000195536				20.9254	0.000931442
20.9422	0.000199829				20.9422	0.000948358
20.959	0.000203895				20.959	0.00096792
20.9759	0.000207793				20.9759	0.000985808
20.9927	0.000212246				20.9927	0.00100225
21.0095	0.000216183				21.0095	0.00101964
21.0264	0.000220456				21.0264	0.00103893
21.0432	0.000226726				21.0432	0.0010579
21.06	0.000232344				21.06	0.00107679
21.0769	0.000237382				21.0769	0.00109454
21.0937	0.000242921				21.0937	0.00111181
21.1105	0.00024824				21.1105	0.0011317
21.1274	0.000253568				21.1274	0.00115433
21.1442	0.000258704				21.1442	0.0011761
21.161	0.000263688				21.161	0.00119757
21.1779	0.000269544				21.1779	0.0012203
21.1947	0.000275241				21.1947	0.00124261
21.2115	0.00028054				21.2115	0.00126337
21.2284	0.000286717				21.2284	0.00128416
21.2452	0.000293428				21.2452	0.00130578
21.262	0.000300314				21.262	0.00132616
21.2789	0.000307119				21.2789	0.00134796
21.2957	0.000313493				21.2957	0.00137171
21.3126	0.000319485				21.3126	0.00139274
21.3294	0.000325233				21.3294	0.00141386
21.3462	0.000332304				21.3462	0.00143594
21.3631	0.000339158				21.3631	0.00145953
21.3799	0.000345876				21.3799	0.00148344
21.3967	0.000353215				21.3967	0.00150751
21.4136	0.000359887				21.4136	0.00153389
21.4304	0.000365946				21.4304	0.00155826
21.4472	0.000371645				21.4472	0.00158131
21.4641	0.000378585				21.4641	0.0016056
21.4809	0.000387641				21.4809	0.00162912
21.4977	0.000396484				21.4977	0.0016519
21.5146	0.000404577				21.5146	0.00167409
21.5314	0.000411714				21.5314	0.00169547
21.5482	0.000418061				21.5482	0.00171609
21.5651	0.000424478				21.5651	0.00173685
21.5819	0.000432231				21.5819	0.00176082
21.5987	0.000439625				21.5987	0.00178534
21.6156	0.0004467				21.6156	0.00180879
21.6324	0.000454199				21.6324	0.00182929
21.6492	0.000462586				21.6492	0.00185083
21.6661	0.000472679				21.6661	0.00187724
21.6829	0.000481924				21.6829	0.00190144
21.6997	0.000490211				21.6997	0.00192328
21.7166	0.00049931				21.7166	0.00194598
21.7334	0.000508624				21.7334	0.00196819
21.7502	0.000519338				21.7502	0.00198899
21.7671	0.000529816				21.7671	0.00200881
21.7839	0.000539257				21.7839	0.00202822
21.8008	0.000547797				21.8008	0.00204714
21.8176	0.00055557				21.8176	0.00206412
21.8344	0.000562764				21.8344	0.00207947
21.8513	0.000569659				21.8513	0.00209518
21.8681	0.000577902				21.8681	0.00211273
21.8849	0.000586828				21.8849	0.00213181
21.9018	0.000595596				21.9018	0.00215063
21.9186	0.000604376				21.9186	0.00216958
21.9354	0.000614217				21.9354	0.00218814
21.9523	0.000625147				21.9523	0.0022052
21.9691	0.000635465				21.9691	0.00222304
21.9859	0.0006454				21.9859	0.00224204
22.0028	0.000655617				22.0028	0.0022588
22.0196	0.00066535				22.0196	0.00227467
22.0364	0.000674997				22.0364	0.00229019
22.0533	0.000685137				22.0533	0.00230464
22.0701	0.000694655				22.0701	0.00231878
22.0869	0.000705597				22.0869	0.00233297
22.1038	0.00071576				22.1038	0.00234687
22.1206	0.000725194				22.1206	0.00236051
22.1374	0.000734204				22.1374	0.0023742
22.1543	0.000742401				22.1543	0.00238805
22.1711	0.000749979				22.1711	0.00240074
22.1879	0.000758495				22.1879	0.00241319
22.2048	0.000767863				22.2048	0.00242611
22.2216	0.000776101				22.2216	0.0024389
22.2385	0.000783682				22.2385	0.00245083
22.2553	0.000790988				22.2553	0.00246144
22.2721	0.000797732				22.2721	0.00247142
22.289	0.000805265				22.289	0.00248073
22.3058	0.000812976				22.3058	0.00249106
22.3226	0.000821307				22.3226	0.00250057
22.3395	0.000829324				22.3395	0.00250896
22.3563	0.000837077				22.3563	0.00251648
22.3731	0.000845108				22.3731	0.00252494
22.39	0.000852651				22.39	0.00253395
22.4068	0.000859309				22.4068	0.00254381
22.4236	0.000865184				22.4236	0.00255408
22.4405	0.00087036				22.4405	0.00256325
22.4573	0.00087637				22.4573	0.0025723
22.4741	0.000882296				22.4741	0.00258364
22.491	0.000888078				22.491	0.0025943
22.5078	0.000894477				22.5078	0.00260436
22.5246	0.000900158				22.5246	0.0026153
22.5415	0.000905099				22.5415	0.00262763
22.5583	0.000909801				22.5583	0.00264026
22.5751	0.000913959				22.5751	0.00265212
22.592	0.000917538				22.592	0.00266313
22.6088	0.000920631				22.6088	0.00267371
22.6256	0.000923559				22.6256	0.00268345
22.6425	0.000926616				22.6425	0.00269206
22.6593	0.000930093				22.6593	0.00270147
22.6761	0.000933625				22.6761	0.00271482
22.693	0.000937131				22.693	0.00272754
22.7098	0.000939922				22.7098	0.0027397
22.7267	0.000942045				22.7267	0.00275336
22.7435	0.000943218				22.7435	0.00276613
22.7603	0.000944399				22.7603	0.00277826
22.7772	0.000945563				22.7772	0.00279331
22.794	0.000946587				22.794	0.00281155
22.8108	0.000947303				22.8108	0.00282918
22.8277	0.000947776				22.8277	0.00284736
22.8445	0.000948454				22.8445	0.00286643
22.8613	0.000949104				22.8613	0.00288572
22.8782	0.000949395				22.8782	0.00290585
22.895	0.000949403				22.895	0.00292671
22.9118	0.000949713				22.9118	0.00294846
22.9287	0.000949984				22.9287	0.00297169
22.9455	0.000950266				22.9455	0.00299755
22.9623	0.00095148				22.9623	0.00302568
22.9792	0.000954306				22.9792	0.00305675
22.996	0.000956802				22.996	0.00309295
23.0128	0.00095895				23.0128	0.00313058
23.0297	0.000960729				23.0297	0.00316781
23.0465	0.000962185				23.0465	0.00320809
23.0633	0.000963283				23.0633	0.00325277
23.0802	0.000963832				23.0802	0.00330068
23.097	0.000964626				23.097	0.00335186
23.1138	0.000965646				23.1138	0.00340453
23.1307	0.000966698				23.1307	0.00346201
23.1475	0.000967639				23.1475	0.00352392
23.1644	0.000968511				23.1644	0.00358728
23.1812	0.00096981				23.1812	0.00365453
23.198	0.000971516				23.198	0.00372819
23.2149	0.00097388				23.2149	0.00380733
23.2317	0.000976109				23.2317	0.00389171
23.2485	0.000978211				23.2485	0.00398253
23.2654	0.000980399				23.2654	0.00407927
23.2822	0.000982575				23.2822	0.00418141
23.299	0.000985126				23.299	0.00428932
23.3159	0.000987615				23.3159	0.00440658
23.3327	0.00099012				23.3327	0.00453335
23.3495	0.0009939				23.3495	0.00466929
23.3664	0.000998583				23.3664	0.00481281
23.3832	0.00100361				23.3832	0.00496508
23.4	0.00100861				23.4	0.00513
23.4169	0.00101383				23.4169	0.00530667
23.4337	0.00101975				23.4337	0.00549447
23.4505	0.00102653				23.4505	0.00569314
23.4674	0.00103314				23.4674	0.00590408
23.4842	0.00103917				23.4842	0.00612777
23.501	0.00104559				23.501	0.00636231
23.5179	0.0010523				23.5179	0.00661017
23.5347	0.00105912				23.5347	0.00687403
23.5515	0.0010661				23.5515	0.00715483
23.5684	0.00107374				23.5684	0.00745132
23.5852	0.00108218				23.5852	0.00776128
23.6021	0.00109111				23.6021	0.00808989
23.6189	0.0011009				23.6189	0.00843919
23.6357	0.00111031				23.6357	0.00880477
23.6526	0.00111891				23.6526	0.00918948
23.6694	0.00112809				23.6694	0.00959232
23.6862	0.00113874				23.6862	0.0100151
23.7031	0.0011498				23.7031	0.01046
23.7199	0.00116				23.7199	0.0109229
23.7367	0.00117016				23.7367	0.0114104
23.7536	0.00117955				23.7536	0.0119252
23.7704	0.00118902				23.7704	0.012462
23.7872	0.00119962				23.7872	0.0130202
23.8041	0.00121091				23.8041	0.0136049
23.8209	0.0012216				23.8209	0.0142164
23.8377	0.00123267				23.8377	0.0148532
23.8546	0.00124472				23.8546	0.0155172
23.8714	0.00125689				23.8714	0.0162102
23.8882	0.00127052				23.8882	0.0169303
23.9051	0.0012839				23.9051	0.0176789
23.9219	0.00129573				23.9219	0.0184581
23.9387	0.00130737				23.9387	0.0192653
23.9556	0.00131869				23.9556	0.0201005
23.9724	0.00132913				23.9724	0.0209653
23.9892	0.00133985				23.9892	0.0218613
24.0061	0.00135098				24.0061	0.0227866
24.0229	0.00136249				24.0229	0.0237424
24.0397	0.00137374				24.0397	0.0247298
24.0566	0.00138545				24.0566	0.0257481
24.0734	0.00139791				24.0734	0.0267992
24.0903	0.00140896				24.0903	0.0278809
24.1071	0.00142083				24.1071	0.0289933
24.1239	0.00143333				24.1239	0.0301373
24.1408	0.00144496				24.1408	0.0313129
24.1576	0.00145551				24.1576	0.0325206
24.1744	0.0014647				24.1744	0.033758
24.1913	0.00147282				24.1913	0.0350239
24.2081	0.00148191				24.2081	0.0363192
24.2249	0.00149176				24.2249	0.0376425
24.2418	0.00150105				24.2418	0.0389924
24.2586	0.00150977				24.2586	0.0403706
24.2754	0.00151824				24.2754	0.0417769
24.2923	0.00152625				24.2923	0.0432095
24.3091	0.00153373				24.3091	0.0446678
24.3259	0.00154037				24.3259	0.0461525
24.3428	0.00154629				24.3428	0.0476622
24.3596	0.00155168				24.3596	0.049193
24.3764	0.00155639				24.3764	0.0507472
24.3933	0.00156055				24.3933	0.0523222
24.4101	0.00156478				24.4101	0.0539137
24.4269	0.00156896				24.4269	0.0555261
24.4438	0.00157257				24.4438	0.057157
24.4606	0.00157572				24.4606	0.0588045
24.4774	0.00157894				24.4774	0.0604678
24.4943	0.00158184				24.4943	0.0621446
24.5111	0.00158412				24.5111	0.0638305
24.528	0.00158587				24.528	0.0655234
24.5448	0.00158722				24.5448	0.0672238
24.5616	0.00158795				24.5616	0.0689332
24.5785	0.00158815				24.5785	0.0706494
24.5953	0.00158794				24.5953	0.0723666
24.6121	0.0015874				24.6121	0.0740875
24.629	0.00158563				24.629	0.0758101
24.6458	0.00158291				24.6458	0.0775292
24.6626	0.00158043				24.6626	0.0792448
24.6795	0.00157772				24.6795	0.0809558
24.6963	0.00157478				24.6963	0.0826614
24.7131	0.00157118				24.7131	0.0843597
24.73	0.00156776				24.73	0.0860486
24.7468	0.00156448				24.7468	0.0877242
24.7636	0.00156098				24.7636	0.0893827
24.7805	0.00155663				24.7805	0.0910272
24.7973	0.0015516				24.7973	0.0926546
24.8141	0.00154644				24.8141	0.094261
24.831	0.00154191				24.831	0.0958439
24.8478	0.00153718				24.8478	0.097402
24.8646	0.00153111				24.8646	0.0989374
24.8815	0.00152561				24.8815	0.100448
24.8983	0.00152062				24.8983	0.101929
24.9151	0.00151552				24.9151	0.103379
24.932	0.00150908				24.932	0.104797
24.9488	0.00150307				24.9488	0.10618
24.9656	0.00149668				24.9656	0.107531
24.9825	0.00148959				24.9825	0.108845
24.9993	0.00148293				24.9993	0.110117
25.0162	0.00147664				25.0162	0.111348
25.033	0.00147008				25.033	0.112539
25.0498	0.0014628				25.0498	0.113691
25.0667	0.00145586				25.0667	0.114799
25.0835	0.00144922				25.0835	0.115859
25.1003	0.00144274				25.1003	0.116875
25.1172	0.00143764				25.1172	0.117847
25.134	0.00143291				25.134	0.118772
25.1508	0.00142843				25.1508	0.119648
25.1677	0.00142376				25.1677	0.120471
25.1845	0.00141986				25.1845	0.121245
25.2013	0.00141656				25.2013	0.121966
25.2182	0.00141379				25.2182	0.122639
25.235	0.00141179				25.235	0.12326
25.2518	0.00141047				25.2518	0.123824
25.2687	0.0014101				25.2687	0.124336
25.2855	0.00141034				25.2855	0.124795
25.3023	0.00141158				25.3023	0.125194
25.3192	0.00141408				25.3192	0.12554
25.336	0.00141767				25.336	0.125833
25.3528	0.00142317				25.3528	0.126078
25.3697	0.00142961				25.3697	0.12627
25.3865	0.0014364				25.3865	0.126409
25.4033	0.00144412				25.4033	0.126491
25.4202	0.00145421				25.4202	0.126519
25.437	0.00146625				25.437	0.126492
25.4539	0.00147963				25.4539	0.126413
25.4707	0.00149472				25.4707	0.126283
25.4875	0.00151167				25.4875	0.126101
25.5044	0.00152961				25.5044	0.125867
25.5212	0.00154853				25.5212	0.125586
25.538	0.00157011				25.538	0.125256
25.5549	0.00159422				25.5549	0.124873
25.5717	0.00162129				25.5717	0.124441
25.5885	0.00165208				25.5885	0.123962
25.6054	0.00168577				25.6054	0.123436
25.6222	0.00172135				25.6222	0.122863
25.639	0.00175848				25.639	0.122247
25.6559	0.00179848				25.6559	0.121588
25.6727	0.00184326				25.6727	0.120886
25.6895	0.00189294				25.6895	0.12014
25.7064	0.00194594				25.7064	0.119353
25.7232	0.00200309				25.7232	0.118528
25.74	0.00206417				25.74	0.117665
25.7569	0.00212854				25.7569	0.116764
25.7737	0.00219804				25.7737	0.115828
25.7905	0.0022732				25.7905	0.114858
25.8074	0.00235366				25.8074	0.113855
25.8242	0.00244032				25.8242	0.112818
25.841	0.00253383				25.841	0.111752
25.8579	0.00263213				25.8579	0.110658
25.8747	0.00273539				25.8747	0.109534
25.8916	0.00284588				25.8916	0.108385
25.9084	0.00296251				25.9084	0.10721
25.9252	0.00308631				25.9252	0.106011
25.9421	0.00321973				25.9421	0.104791
25.9589	0.00336147				25.9589	0.103553
25.9757	0.00351108				25.9757	0.102295
25.9926	0.00366798				25.9926	0.101018
26.0094	0.00383283				26.0094	0.0997225
26.0262	0.00400739				26.0262	0.0984126
26.0431	0.00419176				26.0431	0.097087
26.0599	0.00438634				26.0599	0.0957476
26.0767	0.00459166				26.0767	0.0943963
26.0936	0.00480868				26.0936	0.0930341
26.1104	0.00503641				26.1104	0.0916631
26.1272	0.00527381				26.1272	0.0902835
26.1441	0.00552167				26.1441	0.0888934
26.1609	0.00578134				26.1609	0.0874977
26.1777	0.00605415				26.1777	0.0860989
26.1946	0.00633993				26.1946	0.0846963
26.2114	0.00663975				26.2114	0.0832928
26.2282	0.00695234				26.2282	0.08189
26.2451	0.0072773				26.2451	0.0804864
26.2619	0.00761581				26.2619	0.0790829
26.2787	0.00796703				26.2787	0.0776828
26.2956	0.00833328				26.2956	0.0762853
26.3124	0.00871408				26.3124	0.0748917
26.3292	0.00910803				26.3292	0.0735041
26.3461	0.00951661				26.3461	0.0721219
26.3629	0.00993971				26.3629	0.0707445
26.3798	0.0103781				26.3798	0.0693726
26.3966	0.0108319				26.3966	0.068009
26.4134	0.0112996				26.4134	0.0666541
26.4303	0.0117815				26.4303	0.0653088
26.4471	0.0122787				26.4471	0.063973
26.4639	0.0127911				26.4639	0.0626474
26.4808	0.0133178				26.4808	0.0613366
26.4976	0.0138592				26.4976	0.0600411
26.5144	0.0144153				26.5144	0.0587567
26.5313	0.0149851				26.5313	0.0574827
26.5481	0.01557				26.5481	0.056222
26.5649	0.0161686				26.5649	0.0549755
26.5818	0.0167801				26.5818	0.0537431
26.5986	0.0174055				26.5986	0.0525272
26.6154	0.0180436				26.6154	0.0513269
26.6323	0.0186947				26.6323	0.0501439
26.6491	0.0193573				26.6491	0.0489755
26.6659	0.0200319				26.6659	0.0478213
26.6828	0.0207164				26.6828	0.0466864
26.6996	0.0214094				26.6996	0.0455687
26.7164	0.0221142				26.7164	0.0444671
26.7333	0.0228299				26.7333	0.0433835
26.7501	0.0235542				26.7501	0.0423178
26.7669	0.0242873				26.7669	0.0412702
26.7838	0.0250285				26.7838	0.0402436
26.8006	0.0257771				26.8006	0.0392342
26.8175	0.0265344				26.8175	0.0382388
26.8343	0.0272992				26.8343	0.0372626
26.8511	0.0280695				26.8511	0.0363069
26.868	0.0288446				26.868	0.0353707
26.8848	0.0296228				26.8848	0.0344533
26.9016	0.0304044				26.9016	0.033552
26.9185	0.0311899				26.9185	0.0326668
26.9353	0.0319787				26.9353	0.0318006
26.9521	0.0327695				26.9521	0.0309544
26.969	0.0335624				26.969	0.0301278
26.9858	0.0343572				26.9858	0.0293174
27.0026	0.0351535				27.0026	0.0285233
27.0195	0.0359503				27.0195	0.0277496
27.0363	0.0367451				27.0363	0.0269942
27.0531	0.037538				27.0531	0.0262559
27.07	0.0383277				27.07	0.0255346
27.0868	0.0391147				27.0868	0.0248323
27.1036	0.0398989				27.1036	0.0241478
27.1205	0.0406799				27.1205	0.0234775
27.1373	0.0414581				27.1373	0.0228222
27.1541	0.0422304				27.1541	0.0221833
27.171	0.0429978				27.171	0.0215624
27.1878	0.0437612				27.1878	0.0209569
27.2046	0.0445186				27.2046	0.0203658
27.2215	0.0452695				27.2215	0.019792
27.2383	0.0460149				27.2383	0.0192338
27.2551	0.0467539				27.2551	0.0186911
27.272	0.0474855				27.272	0.018164
27.2888	0.0482093				27.2888	0.0176498
27.3057	0.0489233				27.3057	0.0171499
27.3225	0.0496285				27.3225	0.0166637
27.3393	0.0503253				27.3393	0.0161914
27.3562	0.051013				27.3562	0.0157329
27.373	0.0516913				27.373	0.0152875
27.3898	0.0523603				27.3898	0.0148559
27.4067	0.0530181				27.4067	0.0144376
27.4235	0.0536649				27.4235	0.0140307
27.4403	0.0543018				27.4403	0.0136326
27.4572	0.0549267				27.4572	0.0132475
27.474	0.0555395				27.474	0.0128749
27.4908	0.0561398				27.4908	0.0125145
27.5077	0.0567271				27.5077	0.012166
27.5245	0.0573014				27.5245	0.0118267
27.5413	0.0578624				27.5413	0.0114976
27.5582	0.0584096				27.5582	0.01118
27.575	0.0589424				27.575	0.0108724
27.5918	0.059462				27.5918	0.0105742
27.6087	0.0599673				27.6087	0.0102847
27.6255	0.0604556				27.6255	0.0100026
27.6423	0.060928				27.6423	0.0097325
27.6592	0.0613844				27.6592	0.00947256
27.676	0.0618243				27.676	0.00921985
27.6928	0.0622478				27.6928	0.00897464
27.7097	0.062653				27.7097	0.00873672
27.7265	0.063039				27.7265	0.00850924
27.7434	0.063407				27.7434	0.00829266
27.7602	0.0637563				27.7602	0.00808077
27.777	0.0640858				27.777	0.00787464
27.7939	0.0643949				27.7939	0.00767657
27.8107	0.0646839				27.8107	0.00748258
27.8275	0.0649532				27.8275	0.00729496
27.8444	0.0652009				27.8444	0.0071149
27.8612	0.0654257				27.8612	0.00694204
27.878	0.0656276				27.878	0.00677516
27.8949	0.0658075				27.8949	0.00661371
27.9117	0.0659608				27.9117	0.00645664
27.9285	0.0660908				27.9285	0.00630316
27.9454	0.0661992				27.9454	0.0061563
27.9622	0.0662815				27.9622	0.00601454
27.979	0.0663395				27.979	0.00587471
27.9959	0.0663744				27.9959	0.0057405
28.0127	0.0663833				28.0127	0.00561139
28.0295	0.0663652				28.0295	0.00548603
28.0464	0.0663211				28.0464	0.00536622
28.0632	0.0662511				28.0632	0.00524917
28.08	0.0661547				28.08	0.00513619
28.0969	0.0660319				28.0969	0.0050282
28.1137	0.0658825				28.1137	0.00492372
28.1305	0.0657061				28.1305	0.0048226
28.1474	0.0655016				28.1474	0.00472598
28.1642	0.0652697				28.1642	0.00463349
28.1811	0.0650122				28.1811	0.00454326
28.1979	0.0647296				28.1979	0.00445599
28.2147	0.0644198				28.2147	0.00437001
28.2316	0.0640816				28.2316	0.00428708
28.2484	0.0637163				28.2484	0.00420893
28.2652	0.063325				28.2652	0.00413449
28.2821	0.0629079				28.2821	0.00406114
28.2989	0.0624655				28.2989	0.0039885
28.3157	0.0619976				28.3157	0.00391884
28.3326	0.061506				28.3326	0.00385406
28.3494	0.0609909				28.3494	0.00379318
28.3662	0.0604511				28.3662	0.00373266
28.3831	0.0598865				28.3831	0.0036729
28.3999	0.0592989				28.3999	0.00361265
28.4167	0.0586905				28.4167	0.00355309
28.4336	0.0580614				28.4336	0.00349682
28.4504	0.0574114				28.4504	0.00344429
28.4672	0.0567406				28.4672	0.00339488
28.4841	0.0560499				28.4841	0.00334536
28.5009	0.055341				28.5009	0.00329528
28.5177	0.0546149				28.5177	0.00324746
28.5346	0.0538721				28.5346	0.00320329
28.5514	0.0531136				28.5514	0.00315989
28.5682	0.0523396				28.5682	0.00311704
28.5851	0.0515511				28.5851	0.00307562
28.6019	0.0507494				28.6019	0.00303524
28.6187	0.0499344				28.6187	0.00299566
28.6356	0.0491085				28.6356	0.00295861
28.6524	0.0482737				28.6524	0.00292203
28.6693	0.0474296				28.6693	0.00288477
28.6861	0.0465764				28.6861	0.00284868
28.7029	0.0457158				28.7029	0.00281505
28.7198	0.04485				28.7198	0.00278407
28.7366	0.043979				28.7366	0.00275026
28.7534	0.0431035				28.7534	0.00271608
28.7703	0.0422253				28.7703	0.00268415
28.7871	0.0413445				28.7871	0.00265306
28.8039	0.0404618				28.8039	0.00262542
28.8208	0.0395798				28.8208	0.00259899
28.8376	0.0386998				28.8376	0.00257034
28.8544	0.0378203				28.8544	0.00254366
28.8713	0.0369423				28.8713	0.00251748
28.8881	0.0360673				28.8881	0.00249243
28.9049	0.0351977				28.9049	0.00247036
28.9218	0.0343349				28.9218	0.00244755
28.9386	0.0334772				28.9386	0.00242617
28.9554	0.0326268				28.9554	0.00240594
28.9723	0.0317851				28.9723	0.00238378
28.9891	0.0309508				28.9891	0.0023617
29.0059	0.0301246				29.0059	0.00234094
29.0228	0.029308				29.0228	0.0023208
29.0396	0.0285011				29.0396	0.00230148
29.0564	0.027705				29.0564	0.00228302
29.0733	0.0269217				29.0733	0.00226427
29.0901	0.0261509				29.0901	0.0022448
29.107	0.0253916				29.107	0.00222575
29.1238	0.0246458				29.1238	0.00220655
29.1406	0.0239145				29.1406	0.00218728
29.1575	0.0231975				29.1575	0.00216911
29.1743	0.0224952				29.1743	0.00215009
29.1911	0.0218067				29.1911	0.00213099
29.208	0.0211314				29.208	0.00211242
29.2248	0.0204714				29.2248	0.00209425
29.2416	0.0198272				29.2416	0.00207791
29.2585	0.0191975				29.2585	0.00206316
29.2753	0.0185838				29.2753	0.00204891
29.2921	0.0179861				29.2921	0.00203563
29.309	0.0174039				29.309	0.00202293
29.3258	0.0168363				29.3258	0.00200703
29.3426	0.0162841				29.3426	0.00199109
29.3595	0.015747				29.3595	0.001977
29.3763	0.015225				29.3763	0.00196292
29.3931	0.0147178				29.3931	0.001948
29.41	0.0142247				29.41	0.00193467
29.4268	0.0137466				29.4268	0.00192256
29.4436	0.0132838				29.4436	0.00190816
29.4605	0.0128363				29.4605	0.00189364
29.4773	0.0124024				29.4773	0.00188031
29.4941	0.0119812				29.4941	0.0018678
29.511	0.0115748				29.511	0.00185454
29.5278	0.0111829				29.5278	0.0018416
29.5446	0.0108041				29.5446	0.00182882
29.5615	0.0104388				29.5615	0.00181601
29.5783	0.0100854				29.5783	0.00180105
29.5952	0.00974378				29.5952	0.00178978
29.612	0.00941437				29.612	0.00177946
29.6288	0.00909599				29.6288	0.00176983
29.6457	0.00878868				29.6457	0.00175929
29.6625	0.00849207				29.6625	0.00173586
29.6793	0.00820523				29.6793	0.00171168
29.6962	0.00792941				29.6962	0.0016952
29.713	0.00766577				29.713	0.00168115
29.7298	0.00741127				29.7298	0.001669
29.7467	0.00716424				29.7467	0.00165827
29.7635	0.00692634				29.7635	0.00164766
29.7803	0.00669719				29.7803	0.0016376
29.7972	0.00647583				29.7972	0.001628
29.814	0.00626214				29.814	0.00161828
29.8308	0.00605703				29.8308	0.00160939
29.8477	0.00586031				29.8477	0.0016012
29.8645	0.00567111				29.8645	0.00159291
29.8813	0.00548884				29.8813	0.00158399
29.8982	0.00531335				29.8982	0.00157571
29.915	0.00514527				29.915	0.00156804
29.9318	0.00498198				29.9318	0.00156127
29.9487	0.00482426				29.9487	0.00155527
29.9655	0.00467305				29.9655	0.00154935
29.9823	0.00452627				29.9823	0.0015414
29.9992	0.00438512				29.9992	0.00153412
30.016	0.00424924				30.016	0.00152738
30.0329	0.00411729				30.0329	0.0015194
30.0497	0.00398992				30.0497	0.00151143
30.0665	0.00386769				30.0665	0.00150277
30.0834	0.00374901				30.0834	0.00149521
30.1002	0.00363359				30.1002	0.00148861
30.117	0.00352231				30.117	0.00148212
30.1339	0.0034144				30.1339	0.00147428
30.1507	0.00331038				30.1507	0.00146552
30.1675	0.00321092				30.1675	0.00145752
30.1844	0.00311399				30.1844	0.00144937
30.2012	0.00301901				30.2012	0.00144113
30.218	0.00292755				30.218	0.00143394
30.2349	0.00283896				30.2349	0.00142761
30.2517	0.00275374				30.2517	0.00142107
30.2685	0.00267233				30.2685	0.0014152
30.2854	0.00259324				30.2854	0.00140991
30.3022	0.00251688				30.3022	0.00140504
30.319	0.00244351				30.319	0.0014002
30.3359	0.00237074				30.3359	0.00139092
30.3527	0.0022998				30.3527	0.00138499
30.3695	0.00223148				30.3695	0.00138011
30.3864	0.00216559				30.3864	0.00137567
30.4032	0.00210286				30.4032	0.00137155
30.42	0.00204184				30.42	0.00136736
30.4369	0.00198343				30.4369	0.00136328
30.4537	0.00192742				30.4537	0.0013585
30.4706	0.00187277				30.4706	0.00135156
30.4874	0.0018201				30.4874	0.00134458
30.5042	0.00176878				30.5042	0.00133922
30.5211	0.00171809				30.5211	0.00133539
30.5379	0.00166884				30.5379	0.00133172
30.5547	0.00162185				30.5547	0.00132813
30.5716	0.00157512				30.5716	0.00132429
30.5884	0.00152887				30.5884	0.00132049
30.6052	0.00148541				30.6052	0.00131445
30.6221	0.00144458				30.6221	0.00130608
30.6389	0.00140556				30.6389	0.0012982
30.6557	0.00136667				30.6557	0.00129072
30.6726	0.00132819				30.6726	0.00128365
30.6894	0.00129221				30.6894	0.0012779
30.7062	0.00125889				30.7062	0.00127263
30.7231	0.00122693				30.7231	0.00126781
30.7399	0.00119505				30.7399	0.00126418
30.7567	0.00116273				30.7567	0.00126117
30.7736	0.00113259				30.7736	0.00125731
30.7904	0.00110489				30.7904	0.00125263
30.8072	0.00107821				30.8072	0.00124677
30.8241	0.00105255				30.8241	0.00124168
30.8409	0.00102701				30.8409	0.00123729
30.8577	0.00100288				30.8577	0.00123308
30.8746	0.000980076				30.8746	0.0012295
30.8914	0.000958825				30.8914	0.00122602
30.9082	0.000938793				30.9082	0.00122255
30.9251	0.00091904				30.9251	0.00121808
30.9419	0.000898858				30.9419	0.00121344
30.9588	0.000878849				30.9588	0.00120897
30.9756	0.000859752				30.9756	0.00120334
30.9924	0.000840813				30.9924	0.00119762
31.0093	0.000823079				31.0093	0.00119211
31.0261	0.00080564				31.0261	0.00118608
31.0429	0.000789465				31.0429	0.0011811
31.0598	0.000774097				31.0598	0.00117705
31.0766	0.000757696				31.0766	0.00117344
31.0934	0.000742115				31.0934	0.00117014
31.1103	0.000727485				31.1103	0.00116644
31.1271	0.00071414				31.1271	0.00116234
31.1439	0.000701065				31.1439	0.00115908
31.1608	0.000688473				31.1608	0.00115641
31.1776	0.000677252				31.1776	0.00115382
31.1944	0.000667196				31.1944	0.00115115
31.2113	0.000657379				31.2113	0.00114653
31.2281	0.000647415				31.2281	0.0011417
31.2449	0.000638509				31.2449	0.00113645
31.2618	0.000629867				31.2618	0.00113184
31.2786	0.000619304				31.2786	0.00112778
31.2954	0.000609019				31.2954	0.00112409
31.3123	0.000599725				31.3123	0.00112071
31.3291	0.000591282				31.3291	0.00111753
31.3459	0.00058322				31.3459	0.00111366
31.3628	0.000575866				31.3628	0.00110831
31.3796	0.000569089				31.3796	0.00110472
31.3965	0.000562115				31.3965	0.00110147
31.4133	0.00055544				31.4133	0.0010984
31.4301	0.000548975				31.4301	0.00109432
31.447	0.000541805				31.447	0.00108762
31.4638	0.000535389				31.4638	0.00108138
31.4806	0.000529651				31.4806	0.00107653
31.4975	0.000524285				31.4975	0.00107245
31.5143	0.000519568				31.5143	0.00106874
31.5311	0.000514505				31.5311	0.0010653
31.548	0.00050888				31.548	0.0010618
31.5648	0.000503881				31.5648	0.00105825
31.5816	0.00049944				31.5816	0.00105495
31.5985	0.000495196				31.5985	0.00105188
31.6153	0.000491313				31.6153	0.00104896
31.6321	0.000487798				31.6321	0.00104553
31.649	0.000484485				31.649	0.00104209
31.6658	0.000481391				31.6658	0.00103864
31.6826	0.000478217				31.6826	0.00103501
31.6995	0.000474941				31.6995	0.00103253
31.7163	0.000471263				31.7163	0.00103007
31.7331	0.000468278				31.7331	0.00102755
31.75	0.000465751				31.75	0.00102453
31.7668	0.00046343				31.7668	0.00102036
31.7836	0.000461228				31.7836	0.00101721
31.8005	0.000458393				31.8005	0.00101461
31.8173	0.000455944				31.8173	0.00101182
31.8341	0.000453629				31.8341	0.00100885
31.851	0.000451423				31.851	0.00100548
31.8678	0.000449343				31.8678	0.00100192
31.8847	0.000447352				31.8847	0.00100054
31.9015	0.000445389				31.9015	0.000999079
31.9183	0.000442763				31.9183	0.000997419
31.9352	0.000440572				31.9352	0.000994679
31.952	0.000438667				31.952	0.000991766
31.9688	0.000437002				31.9688	0.000988688
31.9857	0.000435414				31.9857	0.000984815
32.0025	0.000432543				32.0025	0.000980706
32.0193	0.000429739				32.0193	0.000976339
32.0362	0.000427337				32.0362	0.00097074
32.053	0.000425158				32.053	0.000965713
32.0698	0.000423175				32.0698	0.000962548
32.0867	0.000421461				32.0867	0.000960995
32.1035	0.000419837				32.1035	0.00096035
32.1203	0.000418268				32.1203	0.000959966
32.1372	0.000416518				32.1372	0.000958875
32.154	0.000415209				32.154	0.000957157
32.1708	0.000414109				32.1708	0.000955079
32.1877	0.000413011				32.1877	0.000952889
32.2045	0.00041191				32.2045	0.000950588
32.2213	0.000410816				32.2213	0.000947686
32.2382	0.000409703				32.2382	0.00094208
32.255	0.00040811				32.255	0.000936973
32.2718	0.000405496				32.2718	0.000934566
32.2887	0.000403234				32.2887	0.000933518
32.3055	0.000401951				32.3055	0.000932762
32.3224	0.000401014				32.3224	0.000931985
32.3392	0.000400363				32.3392	0.000931167
32.356	0.000400084				32.356	0.000929962
32.3729	0.000399791				32.3729	0.000926814
32.3897	0.000399461				32.3897	0.000923735
32.4065	0.000398784				32.4065	0.000920759
32.4234	0.00039639				32.4234	0.000917487
32.4402	0.000394334				32.4402	0.000913219
32.457	0.000392885				32.457	0.000911127
32.4739	0.000391735				32.4739	0.000908944
32.4907	0.000390836				32.4907	0.000906578
32.5075	0.000390172				32.5075	0.000903737
32.5244	0.000390015				32.5244	0.000902876
32.5412	0.000389883				32.5412	0.000901842
32.558	0.000389694				32.558	0.000900566
32.5749	0.000388597				32.5749	0.000898765
32.5917	0.000388102				32.5917	0.000897332
32.6085	0.000387636				32.6085	0.000896107
32.6254	0.000387159				32.6254	0.000893853
32.6422	0.000386336				32.6422	0.000890737
32.659	0.000384378				32.659	0.000887976
32.6759	0.000383431				32.6759	0.00088743
32.6927	0.000382341				32.6927	0.000886453
32.7095	0.00038107				32.7095	0.000884984
32.7264	0.000379423				32.7264	0.000882446
32.7432	0.000378806				32.7432	0.000878207
32.7601	0.00037842				32.7601	0.000876239
32.7769	0.00037807				32.7769	0.000875173
32.7937	0.00037775				32.7937	0.000873994
32.8106	0.000377524				32.8106	0.000872653
32.8274	0.000377492				32.8274	0.000870676
32.8442	0.000378347				32.8442	0.000868714
32.8611	0.000379052				32.8611	0.000866837
32.8779	0.000379561				32.8779	0.000864784
32.8947	0.00037939				32.8947	0.000863711
32.9116	0.00037836				32.9116	0.000863012
32.9284	0.000377566				32.9284	0.00086225
32.9452	0.000377001				32.9452	0.000861408
32.9621	0.000376547				32.9621	0.000860178
32.9789	0.000376187				32.9789	0.00085658
32.9957	0.000375946				32.9957	0.000851571
33.0126	0.000375674				33.0126	0.000847477
33.0294	0.000375381				33.0294	0.000844241
33.0462	0.000375185				33.0462	0.000841829
33.0631	0.000375109				33.0631	0.000841468
33.0799	0.00037561				33.0799	0.000840919
33.0967	0.000376239				33.0967	0.000840117
33.1136	0.000376975				33.1136	0.00083886
33.1304	0.000377987				33.1304	0.000838916
33.1472	0.000379043				33.1472	0.000839426
33.1641	0.000380111				33.1641	0.000839029
33.1809	0.000380939				33.1809	0.000837732
33.1977	0.000381497				33.1977	0.000834542
33.2146	0.000381046				33.2146	0.000830383
33.2314	0.000380785				33.2314	0.000828774
33.2483	0.00038145				33.2483	0.000827219
33.2651	0.000382381				33.2651	0.000825577
33.2819	0.000383085				33.2819	0.000823002
33.2988	0.000383605				33.2988	0.000818954
33.3156	0.000384386				33.3156	0.000815848
33.3324	0.000385479				33.3324	0.000814575
33.3493	0.000387149				33.3493	0.000814178
33.3661	0.000389545				33.3661	0.00081398
33.3829	0.000392123				33.3829	0.000812899
33.3998	0.000395162				33.3998	0.000811068
33.4166	0.000397723				33.4166	0.000809288
33.4334	0.000399837				33.4334	0.000808055
33.4503	0.00040147				33.4503	0.00080714
33.4671	0.000402967				33.4671	0.00080641
33.4839	0.000405896				33.4839	0.000805867
33.5008	0.000408274				33.5008	0.000805921
33.5176	0.000410097				33.5176	0.000806029
33.5344	0.000411219				33.5344	0.000805566
33.5513	0.000412424				33.5513	0.000804507
33.5681	0.000414008				33.5681	0.00080172
33.5849	0.000415633				33.5849	0.000799524
33.6018	0.000417309				33.6018	0.000797235
33.6186	0.000419438				33.6186	0.0007948
[truncated: 1,269 more rows]
